# Supplementary material for: Primary care need and engagement by people with criminal legal involvement: Descriptive and associational analysis using retrospective data on the entire population ever detained in one southeastern U.S. county jail 2014–2020
Source: PLoS One. 2024 Oct 7;19(10):e0308798. doi: 10.1371/journal.pone.0308798 (PMC11458040; doi:10.1371/journal.pone.0308798)
Supplement: S1 File — (XLSX) [file pone.0308798.s001.xlsx]

## Sheet: T1
Table 1. Healthcare encounters 2014-2020 by people with past/future detention who had contact with the health system (n=17,974 people)
	Ever had this encounter type (n=17,974)		Number of encounters for those with any of this type
	n	%	Mean	SD	Mdn.	Range
Encounter type (ever)
Primary care	9093	50.59	8.49808	11.7433	4	1	-	173
Emergency Dept.	15109	84.06	7.16937	11.7871	4	1	-	309
ED overnight*	9373	52.15	3.37725	5.71155	2	1	-	183
Nights total (over 7 years)			8.60621	21.5529	2	1	-	501
Inpatient admission**	2884	16.05	1.73232	1.31816	1	1	-	14
Urgent care	6696	37.25	3.30421	3.75499	2	1	-	46
Testing	13027	72.48	8.56621	12.7993	4	1	-	191
Psych/Behavioral	1780	9.9	7.37303	16.4849	2	1	-	235
Payer (ever)
Uninsured	14947	83.16	11.13	18.259	5	1	-	400
Medicaid/state-insured	7353	40.91	30.6425	44.958	15	1	-	608
Other	8519	47.4	14.4887	28.8269	5	1	-	639
Corrections	641	3.57	4.47582	6.00233	3	1	-	59
*Any ED encounter where admission date ~= discharge date
**Hospital encounter that is not an ED visit and had an overnight

## Sheet: T2
Table 2. Demographic, detention-related, and clinical characteristics by healthcare-user type (n=17,974 people)
	No ED/IP (n=2,696)		ED but never FF (n=9,745)		ED FF (n=2,649)		IP (n=2,884)		All groups (n=17,974)
	n	%	n	%	n	%	n	%	n	%
Sex
Male	2057	76.3	7600	77.99	1810	68.33	1051	36.44	12518	69.65
Female	639	23.7	2145	22.01	839	31.67	1833	63.56	5456	30.35
Race/ancestry
White	874	32.42	2018	20.71	467	17.63	611	21.19	3970	22.09
Black	1232	45.7	6178	63.4	1903	71.84	1855	64.32	11168	62.13
Other	590	21.88	1549	15.9	279	10.53	418	14.49	2836	15.78
Ethnicity
Not Latino	2484	92.14	9267	95.09	2599	98.11	2799	97.05	17149	95.41
Latino	212	7.86	478	4.91	50	1.89	85	2.95	825	4.59
Age
18-29	690	25.59	2635	27.04	489	18.46	841	29.16	4655	25.9
30-39	828	30.71	3158	32.41	831	31.37	959	33.25	5776	32.14
40-49	570	21.14	1987	20.39	584	22.05	448	15.53	3589	19.97
50+	608	22.55	1965	20.16	745	28.12	636	22.05	3954	22
Number of bookings
1 booking	1965	72.89	5089	52.22	1021	38.54	1582	54.85	9657	53.73
2 bookings	390	14.47	1725	17.7	483	18.23	507	17.58	3105	17.27
3-4 bookings	190	7.05	1431	14.68	477	18.01	412	14.29	2510	13.96
5+ bookings	151	5.6	1500	15.39	668	25.22	383	13.28	2702	15.03
Insurance (over 7 years)
Never had payer	756	28.04	3438	35.28	531	20.05	103	3.57	4828	26.86
Ever had public payer	460	17.06	3097	31.78	1519	57.34	2277	78.95	7353	40.91
Other	1480	54.9	3210	32.94	599	22.61	504	17.48	5793	32.23
Diagnoses (ever)
Ever chronic condition
Any of 6 chronic conditions*	546	20.25	2723	27.94	1446	54.59	1447	50.17	6162	34.28
Any other chronic condition	1013	37.57	5101	52.34	1159	43.75	1393	48.3	8666	48.21
No chronic condition	1137	42.17	1921	19.71	44	1.66	44	1.53	3146	17.5
Ever ambulatory care sensitive condition (PQI any of 10)
No	2163	80.23	6819	69.97	978	36.92	1022	35.44	10982	61.1
Yes	533	19.77	2926	30.03	1671	63.08	1862	64.56	6992	38.9
Ever mental, substance, or alcohol disorder (excl. tobacco)
No	2173	80.6	6584	67.56	946	35.71	844	29.26	10547	58.68
Yes	523	19.4	3161	32.44	1703	64.29	2040	70.74	7427	41.32
All crosstabulations were statistically significant at p<0.001
*One or more of the following chronic conditions: obstructive lung disease, kidney disease, diabetes, hypertension, heart failure, myocardial infarction

## Sheet: T3
Table 3. Healthcare-users with past/future detention and their primary care engagement 2014-2020 by healthcare user type and chronic disease status (n=17,974)
			Primary care (over 7 years)					Years with 2+ primary care visits (over 7 years)
			Any visit		# Visits (if any)			Any year		# Years (if any)
	n	%	n	%	Mean	SD	Mdn.	n	%	Mean	SD	Mdn.
Types of healthcare-user
No ED or IP visits	2696	15	1401	51.97	5.38187	6.66412	3	526	19.51	1.90494	1.39198	1
Any ED (not frequent, no IP)	9745	54.22	4032	41.38	6.99355	9.38104	3	1778	18.25	2.16648	1.54409	2
Frequent ED (no IP)	2649	14.74	1659	62.63	10.4714	13.8774	5	928	35.03	2.48599	1.67468	2
Any IP (may also have frequent ED*)	2884	16.05	2001	69.38	12.0755	15.2122	7	1227	42.55	2.62592	1.73612	2
Chronic condition status (ever)
Selected chronic condition**	6162	34.28	4502	73.06	12.1884	14.3779	8	2909	47.21	2.61946	1.73103	2
Other chronic condition	8666	48.21	3949	45.57	5.34642	7.00185	3	1475	17.02	1.81559	1.26422	1
No chronic condition	3146	17.5	642	20.41	2.00623	1.86685	1	75	2.38	1.13333	0.379663	1
All groups	17974	100	9093	50.59	8.49808	11.7433	4	4459	24.81	2.32855	1.62843	2
ED=Emergency Department; IP=Inpatient admission; Frequent ED = any calendar year with 4 or more ED visits
*42.2% (n=1,216) of IP group had at least one calendar year of frequent ED visits.
**One or more of the following chronic conditions: obstructive lung disease, kidney disease, diabetes, hypertension, heart failure, myocardial infarction

## Sheet: T4 
Table 4. Characteristics associated with primary care engagement among people with jail involvement: Logistic regression and zero-inflated negative binomial count models for full sample and subgroups based on chronic condition history (n=17,974 people)
A. Logistic regression models predicting any primary care encounter over 7 years
	All n=17,974				One or more of 6 chronic conditions (n=6,162)				One or more other chronic condition(s) (n=8,666)				No chronic conditions (n=3,146)
	O.R.	95% C.I.		p	O.R.	95% C.I.		p	O.R.	95% C.I.		p	O.R.	95% C.I.		p		Getting any primary care
Gender (ref=male)																			all	6chron	other	no
Female	1.435	1.333	1.546	<0.001	1.624	1.411	1.869	<0.001	1.411	1.273	1.563	<0.001	0.757	0.59	0.972	0.0292		Women	+	+	+	-
Race (ref=white/other)																		Black	ns	+	-	ns
Black	1.002	0.935	1.074	0.948	1.156	1.015	1.317	0.0285	0.907	0.825	0.998	0.0454	0.873	0.717	1.062	0.1744		Latino	+	+	+	+
Ethnicity (ref=not Latino)																		Age older	+	+	+	+ (not oldest)
Latino	1.666	1.423	1.951	<0.001	1.691	1.159	2.468	0.0065	1.732	1.383	2.17	<0.001	2.131	1.582	2.87	<0.001		More bkgs	ns	ns	ns	+ (one cat)
Age (ref=18-29)																		ins	+	+	+	+
30-39	1.64	1.507	1.785	<0.001	2.303	1.914	2.771	<0.001	1.296	1.161	1.446	<0.001	1.293	1.037	1.611	0.0224
40-49	2.678	2.434	2.946	<0.001	3.622	2.993	4.384	<0.001	1.722	1.51	1.965	<0.001	1.515	1.164	1.971	0.002
50 or older	3.969	3.609	4.365	<0.001	4.386	3.687	5.216	<0.001	1.998	1.719	2.322	<0.001	1.321	0.957	1.823	0.0905
Number of bookings over 7 years (ref=1 booking)
2 bookings	1.073	0.982	1.172	0.1184	1.098	0.928	1.3	0.275	0.946	0.836	1.07	0.3789	1.304	1.024	1.661	0.0314		the story -- bookings don't matter for getting at least one visit
3 or 4 bookings	1.034	0.937	1.14	0.5045	0.914	0.764	1.094	0.3292	0.991	0.866	1.135	0.901	1.033	0.774	1.378	0.8246
5 or more bookings	1.043	0.94	1.159	0.4272	1.043	0.86	1.264	0.6693	0.898	0.777	1.036	0.1408	0.846	0.589	1.214	0.3633
Insurance over 7 years (ref=Never had payer)
Ever Medicaid/state	4.9	4.49	5.347	<0.001	3.436	2.892	4.082	<0.001	3.534	3.119	4.005	<0.001	2.21	1.695	2.882	<0.001
Other payer	2.633	2.419	2.866	<0.001	1.896	1.592	2.258	<0.001	2.557	2.268	2.883	<0.001	1.804	1.477	2.202	<0.001
Total incarceration days over 7 years	0.999	0.999	1	<0.001	0.999	0.999	1	0.0319	0.999	0.999	1	<0.001	0.999	0.998	1	0.0373
B. Zero-inflated negative binomial regression model predicting count of primary care encounters over 7 years (n=17,974 people)
Count model*	All n=17,974				One or more of 6 chronic conditions (n=6,162)				One or more other chronic condition(s) (n=8,666)				No chronic conditions (n=3,146)
	Exp. Est.**	95% C.I.		p	Exp. Est.**	95% C.I.		p	Exp. Est.**	95% C.I.		p	Exp. Est.**	95% C.I.		p		Getting more primary care
Gender (ref=male)																			all	6chron	other	no
Female	1.70523	1.60256	1.81448	<0.001	1.44325	1.34259	1.55147	<0.001	1.94488	1.75892	2.1505	<0.001	0.861914	0.615143	1.20756	0.3876		Women	+	+	+	ns
Race (ref=white/other)																		Black	-	-	-	ns
Black	0.919064	0.864417	0.977262	0.007	0.928207	0.86269	0.998701	0.0461	0.802519	0.730884	0.881086	<0.001	1.01227	0.783253	1.30813	0.9258		Latino	ns	ns[+]	+	+
Ethnicity (ref=not Latino)																		Age older	+	+	+	ns
Latino	0.911102	0.791678	1.04854	0.1939	1.19842	0.983635	1.46024	0.0725	1.30552	1.06088	1.60641	0.0118	1.99491	1.45528	2.73437	<0.001		More bkgs	- (top 2)	- (top 2)	- (top 1)	ns
Age (ref=18-29)																		ins	+	+	+	+
30-39	1.57822	1.45354	1.71343	<0.001	1.87742	1.6628	2.11954	<0.001	1.29758	1.17222	1.43634	<0.001	1.01035	0.796602	1.28146	0.9321
40-49	2.49503	2.28485	2.72454	<0.001	2.58881	2.29378	2.92209	<0.001	1.5658	1.37727	1.78033	<0.001	1.05707	0.765979	1.45878	0.7354
50 or older	3.95112	3.63024	4.30037	<0.001	3.38313	3.02315	3.78634	<0.001	2.23067	1.93209	2.57513	<0.001	0.950754	0.652464	1.38555	0.7928
Number of bookings over 7 years (ref=1 booking)
2 bookings	0.966185	0.895476	1.04258	0.3758	0.951039	0.868924	1.04102	0.2763	0.906921	0.804528	1.02224	0.1097	0.950184	0.684819	1.31851	0.7599
3 or 4 bookings	0.868229	0.796682	0.946201	0.0013	0.849846	0.766209	0.942613	0.0021	0.906196	0.79152	1.03738	0.1534	0.800675	0.545583	1.17504	0.256
5 or more bookings	0.816033	0.741485	0.897987	<0.001	0.791362	0.706735	0.886123	<0.001	0.731689	0.631221	0.848148	<0.001	1.28159	0.775847	2.117	0.3327
Insurance over 7 years (ref=Never had payer)
Ever Medicaid/state	3.61467	3.3029	3.95547	<0.001	3.16483	2.83857	3.52824	<0.001	4.31717	3.84472	4.84719	<0.001	2.70851	2.04133	3.5934	<0.001
Other payer	2.17059	1.97823	2.38167	<0.001	1.88231	1.67833	2.11129	<0.001	3.18834	2.8471	3.57048	<0.001	2.03481	1.65285	2.50503	<0.001
Total incarceration days over 7 years	0.9992	0.998901	0.9995	<0.001	0.9991	0.998701	0.9995	<0.001	0.9997	0.9992	1.0002	0.2548	0.998102	0.996606	0.9997	0.0196
*Zero model shown in Supplemental Table 5. **Exponentiated estimate: the change in the expected (mean) count for one unit increase in the predictor.
																		Excess zeros
																			all	6chron	other	no
																		Women	-	-	ns	ns
																		Black	ns	-	ns	ns
																		Latino	-	x	x	x
																		Age older	-	-	x	ns
																		More bkgs	- (5+)	ns	ns	ns
																		ins	-	x	x	x
95% C.I.		p
#REF!	#REF!	#REF!
#REF!	#REF!	#REF!
#REF!	#REF!	#REF!
#REF!	#REF!	#REF!
#REF!	#REF!	#REF!
#REF!	#REF!	#REF!
#REF!	#REF!	#REF!
#REF!	#REF!	#REF!
#REF!	#REF!	#REF!
#REF!	#REF!	#REF!
#REF!	#REF!	#REF!
#REF!	#REF!	#REF!
#REF!	#REF!	#REF!
#REF!	#REF!	#REF!
#REF!	#REF!	#REF!
#REF!	#REF!	#REF!
#REF!	#REF!	#REF!
#REF!	#REF!	#REF!
#REF!	#REF!	#REF!
#REF!	#REF!	#REF!
#REF!	#REF!	#REF!
#REF!	#REF!	#REF!
#REF!	#REF!	#REF!
#REF!	#REF!	#REF!
#REF!	#REF!	#REF!
#REF!	#REF!	#REF!
#REF!	#REF!	#REF!
#REF!	#REF!	#REF!
#REF!	#REF!	#REF!
#REF!	#REF!	#REF!
#REF!	#REF!	#REF!
#REF!	#REF!	#REF!
#REF!	#REF!	#REF!
#REF!	#REF!	#REF!
#REF!	#REF!	#REF!
#REF!	#REF!	#REF!
#REF!	#REF!	#REF!
#REF!	#REF!	#REF!
#REF!	#REF!	#REF!
#REF!	#REF!	#REF!
#REF!	#REF!	#REF!
#REF!	#REF!	#REF!
#REF!	#REF!	#REF!
#REF!	#REF!	#REF!
#REF!	#REF!	#REF!
#REF!	#REF!	#REF!
#REF!	#REF!	#REF!
#REF!	#REF!	#REF!
#REF!	#REF!	#REF!
#REF!	#REF!	#REF!
#REF!	#REF!	#REF!
#REF!	#REF!	#REF!
#REF!	#REF!	#REF!
#REF!	#REF!	#REF!
#REF!	#REF!	#REF!
#REF!	#REF!	#REF!
#REF!	#REF!	#REF!
#REF!	#REF!	#REF!
#REF!	#REF!	#REF!
#REF!	#REF!	#REF!
#REF!	#REF!	#REF!
#REF!	#REF!	#REF!
#REF!	#REF!	#REF!
#REF!	#REF!	#REF!
#REF!	#REF!	#REF!
#REF!	#REF!	#REF!
#REF!	#REF!	#REF!
#REF!	#REF!	#REF!
#REF!	#REF!	#REF!
#REF!	#REF!	#REF!
#REF!	#REF!	#REF!
#REF!	#REF!	#REF!
#REF!	#REF!	#REF!
#REF!	#REF!	#REF!
#REF!	#REF!	#REF!
#REF!	#REF!	#REF!
#REF!	#REF!	#REF!
#REF!	#REF!	#REF!
#REF!	#REF!	#REF!
#REF!	#REF!	#REF!
#REF!	#REF!	#REF!

## Sheet: T1 (output)
Types of visits - ever
The FREQ Procedure
ever_primarycare	Frequency	Percent	Cumulative	Cumulative
			Frequency	Percent
0	8881	49.41	8881	49.41
1	9093	50.59	17974	100
Frequency Missing = 11146
ever_ED	Frequency	Percent	Cumulative	Cumulative
			Frequency	Percent
0	2865	15.94	2865	15.94
1	15109	84.06	17974	100
Frequency Missing = 11146
ever_ed_overnight	Frequency	Percent	Cumulative	Cumulative
			Frequency	Percent
0	8601	47.85	8601	47.85
1	9373	52.15	17974	100
Frequency Missing = 11146
Inpatient: hospital encounter that is not
an ED visit and had an overnight
ever_IP	Frequency	Percent	Cumulative	Cumulative
			Frequency	Percent
0	15090	83.95	15090	83.95
1	2884	16.05	17974	100
Frequency Missing = 11146
ever_urgent	Frequency	Percent	Cumulative	Cumulative
			Frequency	Percent
0	11278	62.75	11278	62.75
1	6696	37.25	17974	100
Frequency Missing = 11146
ever_testing	Frequency	Percent	Cumulative	Cumulative
			Frequency	Percent
0	4947	27.52	4947	27.52
1	13027	72.48	17974	100
Frequency Missing = 11146
Clinic with psychiatry or behavilral health in its name
ever_psychclinic	Frequency	Percent	Cumulative	Cumulative
			Frequency	Percent
0	16194	90.1	16194	90.1
1	1780	9.9	17974	100
Frequency Missing = 11146
Insurance types -- ever
The FREQ Procedure
Not insured for this encounter
ever_plan_null	Frequency	Percent	Cumulative	Cumulative
			Frequency	Percent
0	3027	16.84	3027	16.84
1	14947	83.16	17974	100
Frequency Missing = 11146
Publically insured: Medicaid, MCO, IPRS, any state, incl pending
ever_plan_public	Frequency	Percent	Cumulative	Cumulative
			Frequency	Percent
0	10621	59.09	10621	59.09
1	7353	40.91	17974	100
Frequency Missing = 11146
Plan is not 'public'-- private, medicare, other: if plan_notnull=1 and plan_public~=1
ever_plan_other	Frequency	Percent	Cumulative	Cumulative
			Frequency	Percent
0	9455	52.6	9455	52.6
1	8519	47.4	17974	100
Frequency Missing = 11146
Occurred during prison/jail stay, covered by corrections OR Medicaid IP
ever_plan_corrections	Frequency	Percent	Cumulative	Cumulative
			Frequency	Percent
0	17333	96.43	17333	96.43
1	641	3.57	17974	100
Frequency Missing = 11146
Mean number of encounters for those with a particular type of encounter
The MEANS Procedure
Analysis Variable : sum_primarycare
N	Mean	Std Dev	50th Pctl	Minimum	Maximum
9093	8.49808	11.7433	4	1	173
Mean number of encounters for those with a particular type of encounter
The MEANS Procedure
Analysis Variable : sum_ED
N	Mean	Std Dev	50th Pctl	Minimum	Maximum
15109	7.16937	11.7871	4	1	309
Mean number of encounters for those with a particular type of encounter
The MEANS Procedure
Analysis Variable : sum_IP Inpatient: hospital encounter that is not an ED visit and had an overnight
N	Mean	Std Dev	50th Pctl	Minimum	Maximum
2884	1.73232	1.31816	1	1	14
Mean number of encounters for those with a particular type of encounter
The MEANS Procedure
Analysis Variable : sum_ed_overnight
N	Mean	Std Dev	50th Pctl	Minimum	Maximum
9373	3.37725	5.71155	2	1	183
Mean number of encounters for those with a particular type of encounter
The MEANS Procedure
Analysis Variable : sum_ed_overnight_count
N	Mean	Std Dev	50th Pctl	Minimum	Maximum
9373	8.60621	21.5529	2	1	501
Mean number of encounters for those with a particular type of encounter
The MEANS Procedure
Analysis Variable : sum_urgent
N	Mean	Std Dev	50th Pctl	Minimum	Maximum
6696	3.30421	3.75499	2	1	46
Mean number of encounters for those with a particular type of encounter
The MEANS Procedure
Analysis Variable : sum_testing
N	Mean	Std Dev	50th Pctl	Minimum	Maximum
13027	8.56621	12.7993	4	1	191
Mean number of encounters for those with a particular type of encounter
The MEANS Procedure
Analysis Variable : sum_psychclinic Clinic with psychiatry or behavilral health in its name
N	Mean	Std Dev	50th Pctl	Minimum	Maximum
1780	7.37303	16.4849	2	1	235
Mean number of encounters for those with a particular type of encounter
The MEANS Procedure
Analysis Variable : sum_plan_null Not insured for this encounter
N	Mean	Std Dev	50th Pctl	Minimum	Maximum
14947	11.13	18.259	5	1	400
Mean number of encounters for those with a particular type of encounter
The MEANS Procedure
Analysis Variable : sum_plan_public Publically insured: Medicaid, MCO, IPRS, any state, incl pending
N	Mean	Std Dev	50th Pctl	Minimum	Maximum
7353	30.6425	44.958	15	1	608
Mean number of encounters for those with a particular type of encounter
The MEANS Procedure
Analysis Variable : sum_plan_other Plan is not 'public'-- private, medicare, other: if plan_notnull=1 and plan_public~=1
N	Mean	Std Dev	50th Pctl	Minimum	Maximum
8519	14.4887	28.8269	5	1	639
Analysis Variable : sum_plan_corrections Occurred during prison/jail stay, covered by corrections OR Medicaid IP
N	Mean	Std Dev	50th Pctl	Minimum	Maximum
641	4.47582	6.00233	3	1	59

## Sheet: T2 (output)
Typology: Demographic, detention-related, and clinical characteristics
The FREQ Procedure
Frequency		Table of female_j by types
Percent		female_j	types(0=No ED/IP; 1=ED, but never FF 4in1calyr;
Row Pct			2=Ever EDFF 4in1calyr; 9=Any IP)
Col Pct			0	1	2	9	Total
		0	2057	7600	1810	1051	12518
			11.44	42.28	10.07	5.85	69.65
			16.43	60.71	14.46	8.4
			76.3	77.99	68.33	36.44
		1	639	2145	839	1833	5456
			3.56	11.93	4.67	10.2	30.35
			11.71	39.31	15.38	33.6
			23.7	22.01	31.67	63.56
		Total	2696	9745	2649	2884	17974
			15	54.22	14.74	16.05	100
Statistics for Table of female_j by types
Statistic	DF	Value	Prob
Chi-Square	3	1883.43	<.0001
Likelihood Ratio Chi-Square	3	1750.12	<.0001
Mantel-Haenszel Chi-Square	1	1828.35	<.0001
Phi Coefficient		0.3237
Contingency Coefficient		0.308
Cramer's V		0.3237
Sample Size = 17974
Frequency		Table of race_j_3cat by types
Percent		race_j_3cat(0=white;	types(0=No ED/IP; 1=ED, but never FF 4in1calyr;
Row Pct		1=black; 2=other/dk-	2=Ever EDFF 4in1calyr; 9=Any IP)
Col Pct		AIAN, API, or missing)	0	1	2	9	Total
		0	874	2018	467	611	3970
			4.86	11.23	2.6	3.4	22.09
			22.02	50.83	11.76	15.39
			11.03	55.32	17.04	16.61
			32.42	20.71	17.63	21.19
		1	1232	6178	1903	1855	11168
			6.85	34.37	10.59	10.32	62.13
			45.7	63.4	71.84	64.32
		2	590	1549	279	418	2836
			3.28	8.62	1.55	2.33	15.78
			20.8	54.62	9.84	14.74
			21.88	15.9	10.53	14.49
		Total	2696	9745	2649	2884	17974
			15	54.22	14.74	16.05	100
Statistics for Table of race_j_3cat by types
Statistic	DF	Value	Prob
Chi-Square	6	438.669	<.0001
Likelihood Ratio Chi-Square	6	433.411	<.0001
Mantel-Haenszel Chi-Square	1	0.0004	0.9848
Phi Coefficient		0.1562
Contingency Coefficient		0.1544
Cramer's V		0.1105
Sample Size = 17974
Frequency		Table of latino_j by types
Percent		latino_j(1=hispanic	types(0=No ED/IP; 1=ED, but never FF 4in1calyr;
Row Pct		ethnicity; 0=not	2=Ever EDFF 4in1calyr; 9=Any IP)
Col Pct		or DK)	0	1	2	9	Total
		0	2484	9267	2599	2799	17149
			13.82	51.56	14.46	15.57	95.41
			14.48	54.04	15.16	16.32
			92.14	95.09	98.11	97.05
		1	212	478	50	85	825
			1.18	2.66	0.28	0.47	4.59
			25.7	57.94	6.06	10.3
			7.86	4.91	1.89	2.95
		Total	2696	9745	2649	2884	17974
			15	54.22	14.74	16.05	100
Statistics for Table of latino_j by types
Statistic	DF	Value	Prob
Chi-Square	3	130.128	<.0001
Likelihood Ratio Chi-Square	3	133.558	<.0001
Mantel-Haenszel Chi-Square	1	41.3254	<.0001
Phi Coefficient		0.0851
Contingency Coefficient		0.0848
Cramer's V		0.0851
Sample Size = 17974
Frequency		Table of age_4cat by types
Percent		age_4cat(1=18-29,	types(0=No ED/IP; 1=ED, but never FF 4in1calyr;
Row Pct		2=30-39, 3=40-49;	2=Ever EDFF 4in1calyr; 9=Any IP)
Col Pct		4=50+)	0	1	2	9	Total
		1	690	2635	489	841	4655
			3.84	14.66	2.72	4.68	25.9
			14.82	56.61	10.5	18.07
			25.59	27.04	18.46	29.16
		2	828	3158	831	959	5776
			4.61	17.57	4.62	5.34	32.14
			14.34	54.67	14.39	16.6
			30.71	32.41	31.37	33.25
		3	570	1987	584	448	3589
			3.17	11.05	3.25	2.49	19.97
			15.88	55.36	16.27	12.48
			21.14	20.39	22.05	15.53
		4	608	1965	745	636	3954
			3.38	10.93	4.14	3.54	22
			15.38	49.7	18.84	16.08
			22.55	20.16	28.12	22.05
		Total	2696	9745	2649	2884	17974
			15	54.22	14.74	16.05	100
Statistics for Table of age_4cat by types
Statistic	DF	Value	Prob
Chi-Square	9	174.291	<.0001
Likelihood Ratio Chi-Square	9	179.01	<.0001
Mantel-Haenszel Chi-Square	1	8.077	0.0045
Phi Coefficient		0.0985
Contingency Coefficient		0.098
Cramer's V		0.0569
Sample Size = 17974
Frequency		Table of booked_cat by types
Percent		booked_cat(1=1 booking;	types(0=No ED/IP; 1=ED, but never FF 4in1calyr;
Row Pct		2=2 bkgs; 3=3-4 bkgs;	2=Ever EDFF 4in1calyr; 9=Any IP)
Col Pct		4=5+ bkgs)	0	1	2	9	Total
		1	1965	5089	1021	1582	9657
			10.93	28.31	5.68	8.8	53.73
			20.35	52.7	10.57	16.38
			72.89	52.22	38.54	54.85
		2	390	1725	483	507	3105
			2.17	9.6	2.69	2.82	17.27
			12.56	55.56	15.56	16.33
			14.47	17.7	18.23	17.58
		3	190	1431	477	412	2510
			1.06	7.96	2.65	2.29	13.96
			7.57	57.01	19	16.41
			7.05	14.68	18.01	14.29
		4	151	1500	668	383	2702
			0.84	8.35	3.72	2.13	15.03
			5.59	55.51	24.72	14.17
			5.6	15.39	25.22	13.28
		Total	2696	9745	2649	2884	17974
			15	54.22	14.74	16.05	100
Statistics for Table of booked_cat by types
Statistic	DF	Value	Prob
Chi-Square	9	793.797	<.0001
Likelihood Ratio Chi-Square	9	826.311	<.0001
Mantel-Haenszel Chi-Square	1	7.8711	0.005
Phi Coefficient		0.2102
Contingency Coefficient		0.2057
Cramer's V		0.1213
Sample Size = 17974
Frequency		Table of ever_pqi10_enc by types
Percent		ever_pqi10_enc(diab (lt, st, notltst, amput) asthma, pneu, copid, hyp, heartfail, uti))	types(0=No ED/IP; 1=ED, but never FF 4in1calyr;
Row Pct			2=Ever EDFF 4in1calyr; 9=Any IP)
Col Pct			0	1	2	9	Total
		0	2163	6819	978	1022	10982
			12.03	37.94	5.44	5.69	61.1
			19.7	62.09	8.91	9.31
			80.23	69.97	36.92	35.44
		1	533	2926	1671	1862	6992
			2.97	16.28	9.3	10.36	38.9
			7.62	41.85	23.9	26.63
			19.77	30.03	63.08	64.56
		Total	2696	9745	2649	2884	17974
			15	54.22	14.74	16.05	100
Statistics for Table of ever_pqi10_enc by types
Statistic	DF	Value	Prob
Chi-Square	3	2188.78	<.0001
Likelihood Ratio Chi-Square	3	2194.53	<.0001
Mantel-Haenszel Chi-Square	1	1313.48	<.0001
Phi Coefficient		0.349
Contingency Coefficient		0.3295
Cramer's V		0.349
Sample Size = 17974
	Frequency	Table of ever_ccir by types
	Percent	ever_ccir	types(0=No ED/IP; 1=ED, but never FF 4in1calyr;
	Row Pct		2=Ever EDFF 4in1calyr; 9=Any IP)
	Col Pct		0	1	2	9	Total
		0	934	1605	33	26	2598
			5.2	8.93	0.18	0.14	14.45
			35.95	61.78	1.27	1
			34.64	16.47	1.25	0.9
		1	1762	8140	2616	2858	15376
			9.8	45.29	14.55	15.9	85.55
			11.46	52.94	17.01	18.59
			65.36	83.53	98.75	99.1
		Total	2696	9745	2649	2884	17974
			15	54.22	14.74	16.05	100
Statistics for Table of ever_ccir by types
Statistic	DF	Value	Prob
Chi-Square	3	1722.95	<.0001
Likelihood Ratio Chi-Square	3	2000.86	<.0001
Mantel-Haenszel Chi-Square	1	815.07	<.0001
Phi Coefficient		0.3096
Contingency Coefficient		0.2958
Cramer's V		0.3096
Sample Size = 17974
Frequency		Table of ever_CCIR1_2cat by types
Percent		ever_CCIR1_2cat	types(0=No ED/IP; 1=ED, but never FF 4in1calyr;
Row Pct			2=Ever EDFF 4in1calyr; 9=Any IP)
Col Pct			0	1	2	9	Total
		0	956	1617	36	28	2637
			5.32	9	0.2	0.16	14.67
			36.25	61.32	1.37	1.06
			35.46	16.59	1.36	0.97
		1	1740	8128	2613	2856	15337
			9.68	45.22	14.54	15.89	85.33
			11.35	53	17.04	18.62
			64.54	83.41	98.64	99.03
		Total	2696	9745	2649	2884	17974
			15	54.22	14.74	16.05	100
Statistics for Table of ever_CCIR1_2cat by types
Statistic	DF	Value	Prob
Chi-Square	3	1766.87	<.0001
Likelihood Ratio Chi-Square	3	2028.25	<.0001
Mantel-Haenszel Chi-Square	1	826.403	<.0001
Phi Coefficient		0.3135
Contingency Coefficient		0.2992
Cramer's V		0.3135
	Sample Size = 17974
	Frequency	Table of ever_chr_cancer by types
	Percent	ever_chr_cancer(Cancer	types(0=No ED/IP; 1=ED, but never FF 4in1calyr;
	Row Pct	- First-listed ICD10	2=Ever EDFF 4in1calyr; 9=Any IP)
	Col Pct	code)	0	1	2	9	Total
		0	2373	8001	1513	1098	12985
			13.2	44.51	8.42	6.11	72.24
			18.27	61.62	11.65	8.46
			88.02	82.1	57.12	38.07
		1	323	1744	1136	1786	4989
			1.8	9.7	6.32	9.94	27.76
			6.47	34.96	22.77	35.8
			11.98	17.9	42.88	61.93
		Total	2696	9745	2649	2884	17974
			15	54.22	14.74	16.05	100
Statistics for Table of ever_chr_cancer by types
Statistic	DF	Value	Prob
Chi-Square	3	2788.8	<.0001
Likelihood Ratio Chi-Square	3	2648.42	<.0001
Mantel-Haenszel Chi-Square	1	2358.16	<.0001
Phi Coefficient		0.3939
Contingency Coefficient		0.3665
Cramer's V		0.3939
Sample Size = 17974
Frequency		Table of ever_chr_obstrlung by types
Percent		ever_chr_obstrlung(Obstructive	types(0=No ED/IP; 1=ED, but never FF 4in1calyr;
Row Pct		lung disease - First-listed	2=Ever EDFF 4in1calyr; 9=Any IP)
Col Pct		ICD10 code)	0	1	2	9	Total
		0	2382	8063	1759	1968	14172
			13.25	44.86	9.79	10.95	78.85
			16.81	56.89	12.41	13.89
			88.35	82.74	66.4	68.24
		1	314	1682	890	916	3802
			1.75	9.36	4.95	5.1	21.15
			8.26	44.24	23.41	24.09
			11.65	17.26	33.6	31.76
		Total	2696	9745	2649	2884	17974
			15	54.22	14.74	16.05	100
Statistics for Table of ever_chr_obstrlung by types
Statistic	DF	Value	Prob
Chi-Square	3	675.194	<.0001
Likelihood Ratio Chi-Square	3	655.668	<.0001
Mantel-Haenszel Chi-Square	1	343.92	<.0001
Phi Coefficient		0.1938
Contingency Coefficient		0.1903
Cramer's V		0.1938
Sample Size = 17974
Frequency		Table of ever_chr_kidneydis by types
Percent		ever_chr_kidneydis(Chronic	types(0=No ED/IP; 1=ED, but never FF 4in1calyr;
Row Pct		kidney disease -	2=Ever EDFF 4in1calyr; 9=Any IP)
Col Pct		First-listed ICD10
		code)	0	1	2	9	Total
		0	2675	9530	2488	2648	17341
			14.88	53.02	13.84	14.73	96.48
			15.43	54.96	14.35	15.27
			99.22	97.79	93.92	91.82
		1	21	215	161	236	633
			0.12	1.2	0.9	1.31	3.52
			3.32	33.97	25.43	37.28
			0.78	2.21	6.08	8.18
		Total	2696	9745	2649	2884	17974
			15	54.22	14.74	16.05	100
Statistics for Table of ever_chr_kidneydis by types
Statistic	DF	Value	Prob
Chi-Square	3	344.689	<.0001
Likelihood Ratio Chi-Square	3	321.428	<.0001
Mantel-Haenszel Chi-Square	1	271.755	<.0001
Phi Coefficient		0.1385
Contingency Coefficient		0.1372
Cramer's V		0.1385
Sample Size = 17974
Frequency		Table of ever_chr_diabetes by types
Percent		ever_chr_diabetes(Diabetes	types(0=No ED/IP; 1=ED, but never FF 4in1calyr;
Row Pct		mellitus - First-listed	2=Ever EDFF 4in1calyr; 9=Any IP)
Col Pct		ICD10 code)	0	1	2	9	Total
		0	2547	9065	2257	2469	16338
			14.17	50.43	12.56	13.74	90.9
			15.59	55.48	13.81	15.11
			94.47	93.02	85.2	85.61
		1	149	680	392	415	1636
			0.83	3.78	2.18	2.31	9.1
			9.11	41.56	23.96	25.37
			5.53	6.98	14.8	14.39
		Total	2696	9745	2649	2884	17974
			15	54.22	14.74	16.05	100
Statistics for Table of ever_chr_diabetes by types
Statistic	DF	Value	Prob
Chi-Square	3	296.138	<.0001
Likelihood Ratio Chi-Square	3	278.338	<.0001
Mantel-Haenszel Chi-Square	1	162.189	<.0001
Phi Coefficient		0.1284
Contingency Coefficient		0.1273
Cramer's V		0.1284
Sample Size = 17974
Frequency		Table of ever_chr_heartfail by types
Percent		ever_chr_heartfail(Heart	types(0=No ED/IP; 1=ED, but never FF 4in1calyr;
Row Pct		failure - First-listed	2=Ever EDFF 4in1calyr; 9=Any IP)
Col Pct		ICD10 code)	0	1	2	9	Total
		0	2688	9567	2488	2659	17402
			14.95	53.23	13.84	14.79	96.82
			15.45	54.98	14.3	15.28
			99.7	98.17	93.92	92.2
		1	8	178	161	225	572
			0.04	0.99	0.9	1.25	3.18
			1.4	31.12	28.15	39.34
			0.3	1.83	6.08	7.8
		Total	2696	9745	2649	2884	17974
			15	54.22	14.74	16.05	100
Statistics for Table of ever_chr_heartfail by types
Statistic	DF	Value	Prob
Chi-Square	3	402.805	<.0001
Likelihood Ratio Chi-Square	3	389.165	<.0001
Mantel-Haenszel Chi-Square	1	301.231	<.0001
Phi Coefficient		0.1497
Contingency Coefficient		0.1481
Cramer's V		0.1497
Sample Size = 17974
Frequency		Table of ever_chr_hypertens by types
Percent		ever_chr_hypertens(Hypertension	types(0=No ED/IP; 1=ED, but never FF 4in1calyr;
Row Pct		- First-listed ICD10	2=Ever EDFF 4in1calyr; 9=Any IP)
Col Pct		code)	0	1	2	9	Total
		0	2260	7809	1660	1875	13604
			12.57	43.45	9.24	10.43	75.69
			16.61	57.4	12.2	13.78
			83.83	80.13	62.67	65.01
		1	436	1936	989	1009	4370
			2.43	10.77	5.5	5.61	24.31
			9.98	44.3	22.63	23.09
			16.17	19.87	37.33	34.99
		Total	2696	9745	2649	2884	17974
			15	54.22	14.74	16.05	100
Statistics for Table of ever_chr_hypertens by types
Statistic	DF	Value	Prob
Chi-Square	3	624.429	<.0001
Likelihood Ratio Chi-Square	3	601.754	<.0001
Mantel-Haenszel Chi-Square	1	310.353	<.0001
Phi Coefficient		0.1864
Contingency Coefficient		0.1832
Cramer's V		0.1864
Sample Size = 17974
Frequency		Table of ever_chr_myocardial by types
Percent		ever_chr_myocardial(Myocardial	types(0=No ED/IP; 1=ED, but never FF 4in1calyr;
Row Pct		infarction - First-listed	2=Ever EDFF 4in1calyr; 9=Any IP)
Col Pct		ICD10 code)	0	1	2	9	Total
		0	2674	9496	2444	2636	17250
			14.88	52.83	13.6	14.67	95.97
			15.5	55.05	14.17	15.28
			99.18	97.44	92.26	91.4
		1	22	249	205	248	724
			0.12	1.39	1.14	1.38	4.03
			3.04	34.39	28.31	34.25
			0.82	2.56	7.74	8.6
		Total	2696	9745	2649	2884	17974
			15	54.22	14.74	16.05	100
Statistics for Table of ever_chr_myocardial by types
Statistic	DF	Value	Prob
Chi-Square	3	376.877	<.0001
Likelihood Ratio Chi-Square	3	362.241	<.0001
Mantel-Haenszel Chi-Square	1	247.735	<.0001
Phi Coefficient		0.1448
Contingency Coefficient		0.1433
Cramer's V		0.1448
Sample Size = 17974
Frequency		Table of ever_chr_szbpdmd by types
Percent		ever_chr_szbpdmd	types(0=No ED/IP; 1=ED, but never FF 4in1calyr;
Row Pct			2=Ever EDFF 4in1calyr; 9=Any IP)
Col Pct			0	1	2	9	Total
		0	2373	8145	1642	1332	13492
			13.2	45.32	9.14	7.41	75.06
			17.59	60.37	12.17	9.87
			88.02	83.58	61.99	46.19
		1	323	1600	1007	1552	4482
			1.8	8.9	5.6	8.63	24.94
			7.21	35.7	22.47	34.63
			11.98	16.42	38.01	53.81
		Total	2696	9745	2649	2884	17974
			15	54.22	14.74	16.05	100
Statistics for Table of ever_chr_szbpdmd by types
Statistic	DF	Value	Prob
Chi-Square	3	2146.41	<.0001
Likelihood Ratio Chi-Square	3	2010.06	<.0001
Mantel-Haenszel Chi-Square	1	1803.1	<.0001
Phi Coefficient		0.3456
Contingency Coefficient		0.3266
Cramer's V		0.3456
Sample Size = 17974
Frequency		Table of ever_chr_alcohol by types
Percent		ever_chr_alcohol	types(0=No ED/IP; 1=ED, but never FF 4in1calyr;
Row Pct			2=Ever EDFF 4in1calyr; 9=Any IP)
Col Pct			0	1	2	9	Total
		0	2580	8538	1886	2245	15249
			14.35	47.5	10.49	12.49	84.84
			16.92	55.99	12.37	14.72
			95.7	87.61	71.2	77.84
		1	116	1207	763	639	2725
			0.65	6.72	4.25	3.56	15.16
			4.26	44.29	28	23.45
			4.3	12.39	28.8	22.16
		Total	2696	9745	2649	2884	17974
			15	54.22	14.74	16.05	100
Statistics for Table of ever_chr_alcohol by types
Statistic	DF	Value	Prob
Chi-Square	3	798.516	<.0001
Likelihood Ratio Chi-Square	3	807.387	<.0001
Mantel-Haenszel Chi-Square	1	249.32	<.0001
Phi Coefficient		0.2108
Contingency Coefficient		0.2062
Cramer's V		0.2108
Sample Size = 17974
Frequency		Table of ever_chr_drug by types
Percent		ever_chr_drug	types(0=No ED/IP; 1=ED, but never FF 4in1calyr;
Row Pct			2=Ever EDFF 4in1calyr; 9=Any IP)
Col Pct			0	1	2	9	Total
		0	2527	8043	1482	1644	13696
			14.06	44.75	8.25	9.15	76.2
			18.45	58.73	10.82	12
			93.73	82.53	55.95	57
		1	169	1702	1167	1240	4278
			0.94	9.47	6.49	6.9	23.8
			3.95	39.78	27.28	28.99
			6.27	17.47	44.05	43
		Total	2696	9745	2649	2884	17974
			15	54.22	14.74	16.05	100
Statistics for Table of ever_chr_drug by types
Statistic	DF	Value	Prob
Chi-Square	3	1857.66	<.0001
Likelihood Ratio Chi-Square	3	1860.49	<.0001
Mantel-Haenszel Chi-Square	1	1016.26	<.0001
Phi Coefficient		0.3215
Contingency Coefficient		0.3061
Cramer's V		0.3215
Sample Size = 17974
Frequency		Table of ever_chr_tobacco by types
Percent		ever_chr_tobacco	types(0=No ED/IP; 1=ED, but never FF 4in1calyr;
Row Pct			2=Ever EDFF 4in1calyr; 9=Any IP)
Col Pct			0	1	2	9	Total
		0	2523	5153	562	1133	9371
			14.04	28.67	3.13	6.3	52.14
			26.92	54.99	6	12.09
			93.58	52.88	21.22	39.29
		1	173	4592	2087	1751	8603
			0.96	25.55	11.61	9.74	47.86
			2.01	53.38	24.26	20.35
			6.42	47.12	78.78	60.71
		Total	2696	9745	2649	2884	17974
			15	54.22	14.74	16.05	100
Statistics for Table of ever_chr_tobacco by types
Statistic	DF	Value	Prob
Chi-Square	3	3063.83	<.0001
Likelihood Ratio Chi-Square	3	3519.84	<.0001
Mantel-Haenszel Chi-Square	1	600.065	<.0001
Phi Coefficient		0.4129
Contingency Coefficient		0.3816
Cramer's V		0.4129
Sample Size = 17974
Frequency		Table of ever_chr_mdother by types
Percent		ever_chr_mdother	types(0=No ED/IP; 1=ED, but never FF 4in1calyr;
Row Pct			2=Ever EDFF 4in1calyr; 9=Any IP)
Col Pct			0	1	2	9	Total
		0	2288	8221	1696	1509	13714
			12.73	45.74	9.44	8.4	76.3
			16.68	59.95	12.37	11
			84.87	84.36	64.02	52.32
		1	408	1524	953	1375	4260
			2.27	8.48	5.3	7.65	23.7
			9.58	35.77	22.37	32.28
			15.13	15.64	35.98	47.68
		Total	2696	9745	2649	2884	17974
			15	54.22	14.74	16.05	100
Statistics for Table of ever_chr_mdother by types
Statistic	DF	Value	Prob
Chi-Square	3	1597.18	<.0001
Likelihood Ratio Chi-Square	3	1489.31	<.0001
Mantel-Haenszel Chi-Square	1	1277.46	<.0001
Phi Coefficient		0.2981
Contingency Coefficient		0.2857
Cramer's V		0.2981
Sample Size = 17974
	Frequency	Table of sudaud_szbpd_4cat by types
	Percent	sudaud_szbpd_4cat(0=neither; 1=SZ/BPD only; 2=SUD/AUD only; 3=Both SUD/AUD and SZ/BPD)	types(0=No ED/IP; 1=ED, but never FF 4in1calyr;
	Row Pct		2=Ever EDFF 4in1calyr; 9=Any IP)
	Col Pct		0	1	2	9	Total
		0	2435	6942	1052	1135	11564
			13.55	38.62	5.85	6.31	64.34
			21.06	60.03	9.1	9.81
			90.32	71.24	39.71	39.36
		1	64	263	118	191	636
			0.36	1.46	0.66	1.06	3.54
			10.06	41.35	18.55	30.03
			2.37	2.7	4.45	6.62
		2	182	2130	1041	973	4326
			1.01	11.85	5.79	5.41	24.07
			4.21	49.24	24.06	22.49
			6.75	21.86	39.3	33.74
		3	15	410	438	585	1448
			0.08	2.28	2.44	3.25	8.06
			1.04	28.31	30.25	40.4
			0.56	4.21	16.53	20.28
		Total	2696	9745	2649	2884	17974
			15	54.22	14.74	16.05	100
Statistics for Table of sudaud_szbpd_4cat by types
Statistic	DF	Value	Prob
Chi-Square	9	2860.09	<.0001
Likelihood Ratio Chi-Square	9	2937.83	<.0001
Mantel-Haenszel Chi-Square	1	1516.88	<.0001
Phi Coefficient		0.3989
Contingency Coefficient		0.3705
Cramer's V		0.2303
	Sample Size = 17974
	Frequency	Table of ever_plan_3cat by types
	Percent	ever_plan_3cat(0=never	types(0=No ED/IP; 1=ED, but never FF 4in1calyr;
	Row Pct	had payer; 1=ever	2=Ever EDFF 4in1calyr; 9=Any IP)
	Col Pct	had public payer;
		2=other)	0	1	2	9	Total
		0	756	3438	531	103	4828
			4.21	19.13	2.95	0.57	26.86
			15.66	71.21	11	2.13
			28.04	35.28	20.05	3.57
		1	460	3097	1519	2277	7353
			2.56	17.23	8.45	12.67	40.91
			6.26	42.12	20.66	30.97
			17.06	31.78	57.34	78.95
		2	1480	3210	599	504	5793
			8.23	17.86	3.33	2.8	32.23
			25.55	55.41	10.34	8.7
			54.9	32.94	22.61	17.48
		Total	2696	9745	2649	2884	17974
			15	54.22	14.74	16.05	100
Statistics for Table of ever_plan_3cat by types
Statistic	DF	Value	Prob
Chi-Square	6	3357.27	<.0001
Likelihood Ratio Chi-Square	6	3539.48	<.0001
Mantel-Haenszel Chi-Square	1	18.3526	<.0001
Phi Coefficient		0.4322
Contingency Coefficient		0.3967
Cramer's V		0.3056
Sample Size = 17974
Typology: Demographic, detention-related, and clinical characteristics
The MEANS Procedure
0=No ED/IP; 1=ED,	N Obs	Variable	Label	Mean	Std Dev	50th Pctl	Minimum	Maximum
but never FF 4in1calyr;
2=Ever EDFF 4in1calyr;
9=Any IP
0	2696	AGE_2021	AGE_2021	39.3769	12.5823	37	18	82
		booked_num		1.68991	1.89392	1	1	31
1	9745	AGE_2021	AGE_2021	38.5684	12.2804	36	18	94
		booked_num		2.60482	2.84733	1	1	36
2	2649	AGE_2021	AGE_2021	41.3522	12.3707	40	18	93
		booked_num		3.57909	3.87433	2	1	38
9	2884	AGE_2021	AGE_2021	38.5277	12.8691	34	18	89
		booked_num		2.49757	2.99178	1	1	37
Sample Size = 17974
Frequency		Table of ever_CCIR1_2cat_enc by types
Percent		ever_CCIR1_2cat_enc	types(0=No ED/IP; 1=ED, but never FF 4in1calyr;
Row Pct			2=Ever EDFF 4in1calyr; 9=Any IP)
Col Pct			0	1	2	9	Total
		0	1137	1921	44	44	3146
			6.33	10.69	0.24	0.24	17.5
			36.14	61.06	1.4	1.4
			42.17	19.71	1.66	1.53
		1	1559	7824	2605	2840	14828
			8.67	43.53	14.49	15.8	82.5
			10.51	52.77	17.57	19.15
			57.83	80.29	98.34	98.47
		Total	2696	9745	2649	2884	17974
			15	54.22	14.74	16.05	100
Statistics for Table of ever_CCIR1_2cat_enc by types
Statistic	DF	Value	Prob
Chi-Square	3	2139.62	<.0001
Likelihood Ratio Chi-Square	3	2422.64	<.0001
Mantel-Haenszel Chi-Square	1	982.616	<.0001
Phi Coefficient		0.345
Contingency Coefficient		0.3262
Cramer's V		0.345
Sample Size = 17974
Frequency		Table of ever_chr_cancer_enc by types
Percent		ever_chr_cancer_enc(Cancer	types(0=No ED/IP; 1=ED, but never FF 4in1calyr;
Row Pct		- First-listed ICD10	2=Ever EDFF 4in1calyr; 9=Any IP)
Col Pct		code)	0	1	2	9	Total
		0	2440	8161	1568	1164	13333
			13.58	45.4	8.72	6.48	74.18
			18.3	61.21	11.76	8.73
			90.5	83.75	59.19	40.36
		1	256	1584	1081	1720	4641
			1.42	8.81	6.01	9.57	25.82
			5.52	34.13	23.29	37.06
			9.5	16.25	40.81	59.64
		Total	2696	9745	2649	2884	17974
			15	54.22	14.74	16.05	100
Statistics for Table of ever_chr_cancer_enc by types
Statistic	DF	Value	Prob
Chi-Square	3	2873.48	<.0001
Likelihood Ratio Chi-Square	3	2716.79	<.0001
Mantel-Haenszel Chi-Square	1	2429.18	<.0001
Phi Coefficient		0.3998
Contingency Coefficient		0.3713
Cramer's V		0.3998
Sample Size = 17974
Frequency	Table of ever_chr_obstrlung_enc by types
Percent	ever_chr_obstrlung_enc(Obstructive	types(0=No ED/IP; 1=ED, but never FF 4in1calyr;
Row Pct	lung disease - First-listed	2=Ever EDFF 4in1calyr; 9=Any IP)
Col Pct	ICD10 code)	0	1	2	9	Total
	0	2489	8537	1862	2027	14915
		13.85	47.5	10.36	11.28	82.98
		16.69	57.24	12.48	13.59
		92.32	87.6	70.29	70.28
	1	207	1208	787	857	3059
		1.15	6.72	4.38	4.77	17.02
		6.77	39.49	25.73	28.02
		7.68	12.4	29.71	29.72
	Total	2696	9745	2649	2884	17974
		15	54.22	14.74	16.05	100
Statistics for Table of ever_chr_obstrlung_enc by types
Statistic	DF	Value	Prob
Chi-Square	3	945.311	<.0001
Likelihood Ratio Chi-Square	3	902.286	<.0001
Mantel-Haenszel Chi-Square	1	546.04	<.0001
Phi Coefficient		0.2293
Contingency Coefficient		0.2235
Cramer's V		0.2293
Sample Size = 17974
Frequency		Table of ever_chr_kidneydis_enc by types
Percent		ever_chr_kidneydis_enc(Chronic	types(0=No ED/IP; 1=ED, but never FF 4in1calyr;
Row Pct		kidney disease -	2=Ever EDFF 4in1calyr; 9=Any IP)
Col Pct		First-listed ICD10
		code)	0	1	2	9	Total
		0	2682	9545	2491	2654	17372
			14.92	53.1	13.86	14.77	96.65
			15.44	54.94	14.34	15.28
			99.48	97.95	94.04	92.02
		1	14	200	158	230	602
			0.08	1.11	0.88	1.28	3.35
			2.33	33.22	26.25	38.21
			0.52	2.05	5.96	7.98
		Total	2696	9745	2649	2884	17974
			15	54.22	14.74	16.05	100
Statistics for Table of ever_chr_kidneydis_enc by types
Statistic	DF	Value	Prob
Chi-Square	3	363.942	<.0001
Likelihood Ratio Chi-Square	3	345.621	<.0001
Mantel-Haenszel Chi-Square	1	283.233	<.0001
Phi Coefficient		0.1423
Contingency Coefficient		0.1409
Cramer's V		0.1423
Sample Size = 17974
Frequency		Table of ever_chr_diabetes_enc by types
Percent		ever_chr_diabetes_enc(Diabetes	types(0=No ED/IP; 1=ED, but never FF 4in1calyr;
Row Pct		mellitus - First-listed	2=Ever EDFF 4in1calyr; 9=Any IP)
Col Pct		ICD10 code)	0	1	2	9	Total
		0	2571	9112	2264	2494	16441
			14.3	50.7	12.6	13.88	91.47
			15.64	55.42	13.77	15.17
			95.36	93.5	85.47	86.48
		1	125	633	385	390	1533
			0.7	3.52	2.14	2.17	8.53
			8.15	41.29	25.11	25.44
			4.64	6.5	14.53	13.52
		Total	2696	9745	2649	2884	17974
			15	54.22	14.74	16.05	100
Statistics for Table of ever_chr_diabetes_enc by types
Statistic	DF	Value	Prob
Chi-Square	3	318.629	<.0001
Likelihood Ratio Chi-Square	3	300.232	<.0001
Mantel-Haenszel Chi-Square	1	160.24	<.0001
Phi Coefficient		0.1331
Contingency Coefficient		0.132
Cramer's V		0.1331
Sample Size = 17974
Frequency		Table of ever_chr_heartfail_enc by types
Percent		ever_chr_heartfail_enc(Heart	types(0=No ED/IP; 1=ED, but never FF 4in1calyr;
Row Pct		failure - First-listed	2=Ever EDFF 4in1calyr; 9=Any IP)
Col Pct		ICD10 code)	0	1	2	9	Total
		0	2691	9576	2489	2664	17420
			14.97	53.28	13.85	14.82	96.92
			15.45	54.97	14.29	15.29
			99.81	98.27	93.96	92.37
		1	5	169	160	220	554
			0.03	0.94	0.89	1.22	3.08
			0.9	30.51	28.88	39.71
			0.19	1.73	6.04	7.63
		Total	2696	9745	2649	2884	17974
			15	54.22	14.74	16.05	100
Statistics for Table of ever_chr_heartfail_enc by types
Statistic	DF	Value	Prob
Chi-Square	3	412.115	<.0001
Likelihood Ratio Chi-Square	3	404.32	<.0001
Mantel-Haenszel Chi-Square	1	303.135	<.0001
Phi Coefficient		0.1514
Contingency Coefficient		0.1497
Cramer's V		0.1514
Sample Size = 17974
Frequency		Table of ever_chr_hypertens_enc by types
Percent		ever_chr_hypertens_enc(Hypertension	types(0=No ED/IP; 1=ED, but never FF 4in1calyr;
Row Pct		- First-listed ICD10	2=Ever EDFF 4in1calyr; 9=Any IP)
Col Pct		code)	0	1	2	9	Total
		0	2360	8007	1686	1919	13972
			13.13	44.55	9.38	10.68	77.73
			16.89	57.31	12.07	13.73
			87.54	82.17	63.65	66.54
		1	336	1738	963	965	4002
			1.87	9.67	5.36	5.37	22.27
			8.4	43.43	24.06	24.11
			12.46	17.83	36.35	33.46
		Total	2696	9745	2649	2884	17974
			15	54.22	14.74	16.05	100
Statistics for Table of ever_chr_hypertens_enc by types
Statistic	DF	Value	Prob
Chi-Square	3	772.795	<.0001
Likelihood Ratio Chi-Square	3	746.332	<.0001
Mantel-Haenszel Chi-Square	1	373.48	<.0001
Phi Coefficient		0.2074
Contingency Coefficient		0.203
Cramer's V		0.2074
Sample Size = 17974
Frequency		Table of ever_chr_myocardial_enc by types
Percent		ever_chr_myocardial_enc(Myocardial	types(0=No ED/IP; 1=ED, but never FF 4in1calyr;
Row Pct		infarction - First-listed	2=Ever EDFF 4in1calyr; 9=Any IP)
Col Pct		ICD10 code)	0	1	2	9	Total
		0	2681	9519	2445	2641	17286
			14.92	52.96	13.6	14.69	96.17
			15.51	55.07	14.14	15.28
			99.44	97.68	92.3	91.57
		1	15	226	204	243	688
			0.08	1.26	1.13	1.35	3.83
			2.18	32.85	29.65	35.32
			0.56	2.32	7.7	8.43
		Total	2696	9745	2649	2884	17974
			15	54.22	14.74	16.05	100
Statistics for Table of ever_chr_myocardial_enc by types
Statistic	DF	Value	Prob
Chi-Square	3	412.214	<.0001
Likelihood Ratio Chi-Square	3	400.233	<.0001
Mantel-Haenszel Chi-Square	1	265.266	<.0001
Phi Coefficient		0.1514
Contingency Coefficient		0.1497
Cramer's V		0.1514
Sample Size = 17974
Frequency		Table of ever_chr_szbpdmd_enc by types
Percent		ever_chr_szbpdmd_enc	types(0=No ED/IP; 1=ED, but never FF 4in1calyr;
Row Pct			2=Ever EDFF 4in1calyr; 9=Any IP)
Col Pct			0	1	2	9	Total
		0	2489	8479	1740	1440	14148
			13.85	47.17	9.68	8.01	78.71
			17.59	59.93	12.3	10.18
			92.32	87.01	65.69	49.93
		1	207	1266	909	1444	3826
			1.15	7.04	5.06	8.03	21.29
			5.41	33.09	23.76	37.74
			7.68	12.99	34.31	50.07
		Total	2696	9745	2649	2884	17974
			15	54.22	14.74	16.05	100
Statistics for Table of ever_chr_szbpdmd_enc by types
Statistic	DF	Value	Prob
Chi-Square	3	2392.52	<.0001
Likelihood Ratio Chi-Square	3	2218.18	<.0001
Mantel-Haenszel Chi-Square	1	2011.22	<.0001
Phi Coefficient		0.3648
Contingency Coefficient		0.3427
Cramer's V		0.3648
Sample Size = 17974
Frequency		Table of ever_chr_alcohol_enc by types
Percent		ever_chr_alcohol_enc	types(0=No ED/IP; 1=ED, but never FF 4in1calyr;
Row Pct			2=Ever EDFF 4in1calyr; 9=Any IP)
Col Pct			0	1	2	9	Total
		0	2599	8596	1897	2258	15350
			14.46	47.82	10.55	12.56	85.4
			16.93	56	12.36	14.71
			96.4	88.21	71.61	78.29
		1	97	1149	752	626	2624
			0.54	6.39	4.18	3.48	14.6
			3.7	43.79	28.66	23.86
			3.6	11.79	28.39	21.71
		Total	2696	9745	2649	2884	17974
			15	54.22	14.74	16.05	100
Statistics for Table of ever_chr_alcohol_enc by types
Statistic	DF	Value	Prob
Chi-Square	3	844.173	<.0001
Likelihood Ratio Chi-Square	3	859.699	<.0001
Mantel-Haenszel Chi-Square	1	264.84	<.0001
Phi Coefficient		0.2167
Contingency Coefficient		0.2118
Cramer's V		0.2167
Sample Size = 17974
Frequency		Table of ever_chr_drug_enc by types
Percent		ever_chr_drug_enc	types(0=No ED/IP; 1=ED, but never FF 4in1calyr;
Row Pct			2=Ever EDFF 4in1calyr; 9=Any IP)
Col Pct			0	1	2	9	Total
		0	2573	8212	1528	1709	14022
			14.32	45.69	8.5	9.51	78.01
			18.35	58.57	10.9	12.19
			95.44	84.27	57.68	59.26
		1	123	1533	1121	1175	3952
			0.68	8.53	6.24	6.54	21.99
			3.11	38.79	28.37	29.73
			4.56	15.73	42.32	40.74
		Total	2696	9745	2649	2884	17974
			15	54.22	14.74	16.05	100
Statistics for Table of ever_chr_drug_enc by types
Statistic	DF	Value	Prob
Chi-Square	3	1929.31	<.0001
Likelihood Ratio Chi-Square	3	1945.84	<.0001
Mantel-Haenszel Chi-Square	1	1034.43	<.0001
Phi Coefficient		0.3276
Contingency Coefficient		0.3113
Cramer's V		0.3276
Sample Size = 17974
Frequency		Table of ever_chr_tobacco_enc by types
Percent		ever_chr_tobacco_enc	types(0=No ED/IP; 1=ED, but never FF 4in1calyr;
Row Pct			2=Ever EDFF 4in1calyr; 9=Any IP)
Col Pct			0	1	2	9	Total
		0	2539	5175	566	1143	9423
			14.13	28.79	3.15	6.36	52.43
			26.94	54.92	6.01	12.13
			94.18	53.1	21.37	39.63
		1	157	4570	2083	1741	8551
			0.87	25.43	11.59	9.69	47.57
			1.84	53.44	24.36	20.36
			5.82	46.9	78.63	60.37
		Total	2696	9745	2649	2884	17974
			15	54.22	14.74	16.05	100
Statistics for Table of ever_chr_tobacco_enc by types
Statistic	DF	Value	Prob
Chi-Square	3	3099.86	<.0001
Likelihood Ratio Chi-Square	3	3583.98	<.0001
Mantel-Haenszel Chi-Square	1	600.042	<.0001
Phi Coefficient		0.4153
Contingency Coefficient		0.3835
Cramer's V		0.4153
Sample Size = 17974
Frequency		Table of ever_chr_mdother_enc by types
Percent		ever_chr_mdother_enc	types(0=No ED/IP; 1=ED, but never FF 4in1calyr;
Row Pct			2=Ever EDFF 4in1calyr; 9=Any IP)
Col Pct			0	1	2	9	Total
		0	2387	8453	1749	1590	14179
			13.28	47.03	9.73	8.85	78.89
			16.83	59.62	12.34	11.21
			88.54	86.74	66.02	55.13
		1	309	1292	900	1294	3795
			1.72	7.19	5.01	7.2	21.11
			8.14	34.04	23.72	34.1
			11.46	13.26	33.98	44.87
		Total	2696	9745	2649	2884	17974
			15	54.22	14.74	16.05	100
Statistics for Table of ever_chr_mdother_enc by types								REVISED DISEASE (USING ENC NOT PERSON SUMMARY)
Statistic	DF	Value	Prob
Chi-Square	3	1752	<.0001
Likelihood Ratio Chi-Square	3	1621.25	<.0001
Mantel-Haenszel Chi-Square	1	1384.08	<.0001
Phi Coefficient		0.3122
Contingency Coefficient		0.298
Cramer's V		0.3122
Typology: Demographic, detention-related, and clinical characteristics
The FREQ Procedure
Frequency		Table of ever_chr_3cat by types
Percent		ever_chr_3cat(3-cat chronic: 1=one of 6 conditions; 2=other chronic; 3=no chronic)	types(0=No ED/IP; 1=ED, but never FF 4in1calyr;
Row Pct			2=Ever EDFF 4in1calyr; 9=Any IP)
Col Pct			0	1	2	9	Total
		1	546	2723	1446	1447	6162
			3.04	15.15	8.04	8.05	34.28
			8.86	44.19	23.47	23.48
			20.25	27.94	54.59	50.17
		2	1013	5101	1159	1393	8666
			5.64	28.38	6.45	7.75	48.21
			11.69	58.86	13.37	16.07
			37.57	52.34	43.75	48.3
		3	1137	1921	44	44	3146
			6.33	10.69	0.24	0.24	17.5
			36.14	61.06	1.4	1.4
			42.17	19.71	1.66	1.53
		Total	2696	9745	2649	2884	17974
			15	54.22	14.74	16.05	100
Statistics for Table of ever_chr_3cat by types
Statistic	DF	Value	Prob
Chi-Square	6	2673.89	<.0001
Likelihood Ratio Chi-Square	6	2906.85	<.0001
Mantel-Haenszel Chi-Square	1	1113.56	<.0001
Phi Coefficient		0.3857
Contingency Coefficient		0.3599
Cramer's V		0.2727
Sample Size = 17974
Typology: Demographic, detention-related, and clinical characteristics
The FREQ Procedure
Frequency		Table of ever_chr_4conditions by types
Percent		ever_chr_4conditions(Any of 4 MH conditions: Any mental disorder, alcohol, or substance (excl. tobacco))	types(0=No ED/IP; 1=ED, but never FF 4in1calyr;
Row Pct			2=Ever EDFF 4in1calyr; 9=Any IP)
Col Pct			0	1	2	9	Total
		0	2173	6584	946	844	10547
			12.09	36.63	5.26	4.7	58.68
			20.6	62.43	8.97	8
			80.6	67.56	35.71	29.26
		1	523	3161	1703	2040	7427
			2.91	17.59	9.47	11.35	41.32
			7.04	42.56	22.93	27.47
			19.4	32.44	64.29	70.74
		Total	2696	9745	2649	2884	17974
			15	54.22	14.74	16.05	100
Statistics for Table of ever_chr_4conditions by types
Statistic	DF	Value	Prob
Chi-Square	3	2456.94	<.0001
Likelihood Ratio Chi-Square	3	2499.51	<.0001
Mantel-Haenszel Chi-Square	1	1639.44	<.0001
Phi Coefficient		0.3697
Contingency Coefficient		0.3468
Cramer's V		0.3697

## Sheet: T3 & S4 (output)
types
The FREQ Procedure
0=No ED/IP; 1=ED, but never FF 4in1calyr;
2=Ever EDFF 4in1calyr; 9=Any IP
types	Frequency	Percent	Cumulative	Cumulative
			Frequency	Percent
0	2696	15	2696	15
1	9745	54.22	12441	69.22
2	2649	14.74	15090	83.95
9	2884	16.05	17974	100
Frequency Missing = 11146
Primary care by types
The FREQ Procedure
Frequency		Table of types by ever_primarycare
Percent		types(0=No ED/IP;	ever_primarycare
Row Pct		1=ED, but never FF
Col Pct		4in1calyr; 2=Ever
		EDFF 4in1calyr; 9=Any
		IP)	0	1	Total
		0	1295	1401	2696
			7.2	7.79	15
			48.03	51.97
			14.58	15.41
		1	5713	4032	9745
			31.78	22.43	54.22
			58.62	41.38
			64.33	44.34
		2	990	1659	2649
			5.51	9.23	14.74
			37.37	62.63
			11.15	18.24
		9	883	2001	2884
			4.91	11.13	16.05
			30.62	69.38
			9.94	22.01
		Total	8881	9093	17974
			49.41	50.59	100
		Frequency Missing = 11146
Frequency		Table of types by primarycare_2py_ever
Percent		types(0=No ED/IP;	primarycare_2py_ever(Ever had
Row Pct		1=ED, but never FF	2 primary care visits in a single
Col Pct		4in1calyr; 2=Ever	calendar year)
		EDFF 4in1calyr; 9=Any
		IP)	0	1	Total
		0	2170	526	2696
			12.07	2.93	15
			80.49	19.51
			16.06	11.8
		1	7967	1778	9745
			44.33	9.89	54.22
			81.75	18.25
			58.95	39.87
		2	1721	928	2649
			9.57	5.16	14.74
			64.97	35.03
			12.73	20.81
		9	1657	1227	2884
			9.22	6.83	16.05
			57.45	42.55
			12.26	27.52
		Total	13515	4459	17974
			75.19	24.81	100
		Frequency Missing = 11146
Primary care by types
The MEANS Procedure
Analysis Variable : sum_primarycare
0=No ED/IP; 1=ED,	N Obs	N	Mean	Std Dev	50th Pctl	Minimum	Maximum
but never FF 4in1calyr;
2=Ever EDFF 4in1calyr;
9=Any IP
0	1401	1401	5.38187	6.66412	3	1	65
1	4032	4032	6.99355	9.38104	3	1	124
2	1659	1659	10.4714	13.8774	5	1	147
9	2001	2001	12.0755	15.2122	7	1	173
Primary care by types
The MEANS Procedure
Analysis Variable : primarycare_2pycalyears_total
0=No ED/IP; 1=ED,	N Obs	N	Mean	Std Dev	50th Pctl	Minimum	Maximum
but never FF 4in1calyr;
2=Ever EDFF 4in1calyr;
9=Any IP
0	526	526	1.90494	1.39198	1	1	7
1	1778	1778	2.16648	1.54409	2	1	7
2	928	928	2.48599	1.67468	2	1	7
9	1227	1227	2.62592	1.73612	2	1	7
Primary care by types
The MEANS Procedure
Analysis Variable : primarycare_2pycalyears_total
N	Mean	Std Dev	50th Pctl	Minimum	Maximum
4459	2.32855	1.62843	2	1	7
For possible inclusion: Primary care by PQI10
The FREQ Procedure
Frequency		Table of ever_pqi10_enc by ever_primarycare
Percent		ever_pqi10_enc(diab (lt, st, notltst, amput) asthma, pneu, copid, hyp, heartfail, uti))	ever_primarycare
Row Pct			0	1	Total
Col Pct		0	6878	4104	10982
			38.27	22.83	61.1
			62.63	37.37
			77.45	45.13
		1	2003	4989	6992
			11.14	27.76	38.9
			28.65	71.35
			22.55	54.87
		Total	8881	9093	17974
			49.41	50.59	100
		Frequency Missing = 11146
Frequency		Table of ever_pqi10_enc by primarycare_2py_ever
Percent		ever_pqi10_enc(diab (lt, st, notltst, amput) asthma, pneu, copid, hyp, heartfail, uti))	primarycare_2py_ever(Ever had
Row Pct			2 primary care visits in a single
Col Pct			calendar year)
			0	1	Total
		0	20866	1262	22128
			71.66	4.33	75.99
			94.3	5.7
			84.61	28.3
		1	3795	3197	6992
			13.03	10.98	24.01
			54.28	45.72
			15.39	71.7
		Total	24661	4459	29120
			84.69	15.31	100
For possible inclusion: Primary care by PQI10
The MEANS Procedure
Analysis Variable : sum_primarycare
diab (lt, st, notltst,	N Obs	N	Mean	Std Dev	50th Pctl	Minimum	Maximum
amput) asthma, pneu,
copid, hyp, heartfail,
uti)
0	4104	4104	4.38743	5.68436	2	1	75
1	4989	4989	11.8795	14.1228	7	1	173
For possible inclusion: Primary care by PQI10
The MEANS Procedure
Analysis Variable : primarycare_2pycalyears_total
diab (lt, st, notltst,	N Obs	N	Mean	Std Dev	50th Pctl	Minimum	Maximum
amput) asthma, pneu,
copid, hyp, heartfail,
uti)
0	1262	1262	1.69968	1.15396	1	1	7
1	3197	3197	2.57679	1.71921	2	1	7
	TOTALS Mean number of encounters for those with a particular type of encounter
	The MEANS Procedure
	Analysis Variable : sum_primarycare
	N	Mean	Std Dev	50th Pctl	Minimum	Maximum
	9093	8.49808	11.7433	4	1	173
	Analysis Variable : primarycare_2pycalyears_total
	N	Mean	Std Dev	50th Pctl	Minimum	Maximum
	4459	2.32855	1.62843	2	1	7
The FREQ Procedure
Frequency		Table of ever_edff_4in1y_sumacross by types
Percent		ever_edff_4in1y_sumacross	types(0=No ED/IP; 1=ED, but never FF 4in1calyr;
Row Pct			2=Ever EDFF 4in1calyr; 9=Any IP)
Col Pct			0	1	2	9	Total
		0	2696	9745	0	1668	14109
			15	54.22	0	9.28	78.5
			19.11	69.07	0	11.82
			100	100	0	57.84
		1	0	0	2649	1216	3865
			0	0	14.74	6.77	21.5
			0	0	68.54	31.46
			0	0	100	42.16
		Total	2696	9745	2649	2884	17974
			15	54.22	14.74	16.05	100
		Frequency Missing = 11146
NEW CHRONIC CONDITION 3-cat variable
The FREQ Procedure
3-cat chronic: 1=one of 6 conditions; 2=other chronic; 3=no chronic
ever_chr_3cat	Frequency	Percent	Cumulative	Cumulative
			Frequency	Percent
1	6162	34.28	6162	34.28
2	8666	48.21	14828	82.5
3	3146	17.5	17974	100
Primary care by ever_chr_3cat
The FREQ Procedure
Frequency		Table of ever_chr_3cat by ever_primarycare
Percent		ever_chr_3cat(3-cat chronic: 1=one of 6 conditions; 2=other chronic; 3=no chronic)	ever_primarycare
Row Pct			0	1	Total
Col Pct		1	1660	4502	6162
			9.24	25.05	34.28
			26.94	73.06
			18.69	49.51
		2	4717	3949	8666
			26.24	21.97	48.21
			54.43	45.57
			53.11	43.43
		3	2504	642	3146
			13.93	3.57	17.5
			79.59	20.41
			28.2	7.06
		Total	8881	9093	17974
			49.41	50.59	100
		Frequency Missing = 11146
Frequency		Table of ever_chr_3cat by primarycare_2py_ever
Percent		ever_chr_3cat(3-cat chronic: 1=one of 6 conditions; 2=other chronic; 3=no chronic)	primarycare_2py_ever(Ever had
Row Pct			2 primary care visits in a single
Col Pct			calendar year)
			0	1	Total
		1	3253	2909	6162
			18.1	16.18	34.28
			52.79	47.21
			24.07	65.24
		2	7191	1475	8666
			40.01	8.21	48.21
			82.98	17.02
			53.21	33.08
		3	3071	75	3146
			17.09	0.42	17.5
			97.62	2.38
			22.72	1.68
		Total	13515	4459	17974
			75.19	24.81	100
		Frequency Missing = 11146
Primary care by ever_chr_3cat
The MEANS Procedure
Analysis Variable : sum_primarycare
3-cat chronic: 1=one	N Obs	N	Mean	Std Dev	50th Pctl	Minimum	Maximum
of 6 conditions;
2=other chronic;
3=no chronic
1	4502	4502	12.1884	14.3779	8	1	173
2	3949	3949	5.34642	7.00185	3	1	147
3	642	642	2.00623	1.86685	1	1	19
Primary care by ever_chr_3cat
The MEANS Procedure
Analysis Variable : primarycare_2pycalyears_total
3-cat chronic: 1=one	N Obs	N	Mean	Std Dev	50th Pctl	Minimum	Maximum
of 6 conditions;
2=other chronic;
3=no chronic
1	2909	2909	2.61946	1.73103	2	1	7
2	1475	1475	1.81559	1.26422	1	1	7
3	75	75	1.13333	0.379663	1	1	3
Primary care by ever_chr_3cat
The FREQ Procedure
Frequency		Table of ever_chr_3cat by primcare_4yin7y
Percent		ever_chr_3cat(3-cat chronic: 1=one of 6 conditions; 2=other chronic; 3=no chronic)	primcare_4yin7y
Row Pct			0	1	Total
Col Pct		1	4130	2032	6162
			22.98	11.31	34.28
			67.02	32.98
			27.37	70.46
		2	7839	827	8666
			43.61	4.6	48.21
			90.46	9.54
			51.95	28.68
		3	3121	25	3146
			17.36	0.14	17.5
			99.21	0.79
			20.68	0.87
		Total	15090	2884	17974
			83.95	16.05	100
		Frequency Missing = 11146
The MEANS Procedure
Analysis Variable : total_years_primarycare
3-cat chronic: 1=one	N Obs	N	Mean	Std Dev	50th Pctl	Minimum	Maximum
of 6 conditions;
2=other chronic;
3=no chronic
1	4502	4502	3.50955	2.03911	3	1	7
2	3949	3949	2.31881	1.63219	2	1	7
3	642	642	1.40031	0.834251	1	1	7
Full sample
The FREQ Procedure
3-cat chronic: 1=one of 6 conditions; 2=other chronic; 3=no chronic
ever_chr_3cat	Frequency	Percent	Cumulative	Cumulative
			Frequency	Percent
.	11146	38.28	11146	38.28
1	6162	21.16	17308	59.44
2	8666	29.76	25974	89.2
3	3146	10.8	29120	100

## Sheet: T4 & S5 (output)
ALL Logistic reg predict any prim care
The LOGISTIC Procedure
Model Information
Data Set	DATANEW.MERGE4
Response Variable	ever_primarycare
Number of Response Levels	2
Model	binary logit
Optimization Technique	Fisher's scoring
Number of Observations Read	17974
Number of Observations Used	17974
Response Profile
Ordered	ever_primarycare	Total
Value		Frequency
1	1	9093
2	0	8881
Probability modeled is ever_primarycare=1.
Model Convergence Status
Convergence criterion (GCONV=1E-8) satisfied.
Model Fit Statistics
Criterion	Intercept Only	Intercept and
		Covariates
AIC	24916.8	22176.1
SC	24924.6	22277.5
-2 Log L	24914.754	22150.1
Testing Global Null Hypothesis: BETA=0
Test	Chi-Square	DF	Pr > ChiSq
Likelihood Ratio	2764.62	12	<.0001
Score	2606.08	12	<.0001
Wald	2310.09	12	<.0001
Analysis of Maximum Likelihood Estimates
Parameter	DF	Estimate	Standard	Wald	Pr > ChiSq
			Error	Chi-Square
Intercept	1	-1.7258	0.0545	1000.94	<.0001
female_j	1	0.3615	0.0379	90.7703	<.0001
black_j	1	0.0023	0.0352	0.0043	0.948
latino_j	1	0.5107	0.0804	40.3574	<.0001
age_4cat_3039	1	0.4948	0.0432	131.44	<.0001
age_4cat_4049	1	0.985	0.0487	408.761	<.0001
age_4cat_50plus	1	1.3785	0.0486	805.854	<.0001
booked_cat2	1	0.0706	0.0452	2.4382	0.1184
booked_cat3	1	0.0334	0.05	0.4454	0.5045
booked_cat4	1	0.0424	0.0535	0.6304	0.4272
ever_plan_3cat_publi	1	1.5893	0.0446	1271.46	<.0001
ever_plan_3cat_other	1	0.9682	0.0432	501.266	<.0001
total_length_of_inca	1	-0.00081	0.000172	22.4527	<.0001
Odds Ratio Estimates
Effect	Point Estimate	95% Wald
		Confidence Limits
female_j	1.435	1.333	1.546
black_j	1.002	0.935	1.074
latino_j	1.666	1.423	1.951
age_4cat_3039	1.64	1.507	1.785
age_4cat_4049	2.678	2.434	2.946
age_4cat_50plus	3.969	3.609	4.365
booked_cat2	1.073	0.982	1.172
booked_cat3	1.034	0.937	1.14
booked_cat4	1.043	0.94	1.159
ever_plan_3cat_publi	4.9	4.49	5.347
ever_plan_3cat_other	2.633	2.419	2.866
total_length_of_inca	0.999	0.999	1
Association of Predicted Probabilities and Observed
Responses
Percent Concordant	71.7	Somers' D	0.437
Percent Discordant	28	Gamma	0.439
Percent Tied	0.3	Tau-a	0.219
Pairs	80754933	c	0.719
6 CHRONIC Logistic reg predict zero prim care
The LOGISTIC Procedure
Model Information
Data Set	DATANEW.MERGE4
Response Variable	ever_primarycare
Number of Response Levels	2
Model	binary logit
Optimization Technique	Fisher's scoring
Number of Observations Read	6162
Number of Observations Used	6162
Response Profile
Ordered	ever_primarycare	Total
Value		Frequency
1	1	4502
2	0	1660
Probability modeled is ever_primarycare=1.
Model Convergence Status
Convergence criterion (GCONV=1E-8) satisfied.
Model Fit Statistics
Criterion	Intercept Only	Intercept and
		Covariates
AIC	7182.63	6610.52
SC	7189.36	6697.96
-2 Log L	7180.631	6584.52
Testing Global Null Hypothesis: BETA=0
Test	Chi-Square	DF	Pr > ChiSq
Likelihood Ratio	596.11	12	<.0001
Score	598.719	12	<.0001
Wald	538.193	12	<.0001
Analysis of Maximum Likelihood Estimates
Parameter	DF	Estimate	Standard	Wald	Pr > ChiSq
			Error	Chi-Square
Intercept	1	-1.1207	0.1187	89.0775	<.0001
female_j	1	0.485	0.0717	45.7691	<.0001
black_j	1	0.1453	0.0663	4.7973	0.0285
latino_j	1	0.5254	0.193	7.4125	0.0065
age_4cat_3039	1	0.8341	0.0945	77.9601	<.0001
age_4cat_4049	1	1.287	0.0974	174.701	<.0001
age_4cat_50plus	1	1.4783	0.0885	279.066	<.0001
booked_cat2	1	0.0939	0.086	1.1915	0.275
booked_cat3	1	-0.0895	0.0917	0.9522	0.3292
booked_cat4	1	0.0419	0.0982	0.1824	0.6693
ever_plan_3cat_publi	1	1.2343	0.0879	197.3	<.0001
ever_plan_3cat_other	1	0.6395	0.0891	51.4713	<.0001
total_length_of_inca	1	-0.00067	0.00031	4.6041	0.0319
Odds Ratio Estimates
Effect	Point Estimate	95% Wald
		Confidence Limits
female_j	1.624	1.411	1.869
black_j	1.156	1.015	1.317
latino_j	1.691	1.159	2.468
age_4cat_3039	2.303	1.914	2.771
age_4cat_4049	3.622	2.993	4.384
age_4cat_50plus	4.386	3.687	5.216
booked_cat2	1.098	0.928	1.3
booked_cat3	0.914	0.764	1.094
booked_cat4	1.043	0.86	1.264
ever_plan_3cat_publi	3.436	2.892	4.082
ever_plan_3cat_other	1.896	1.592	2.258
total_length_of_inca	0.999	0.999	1
Association of Predicted Probabilities and Observed
Responses
Percent Concordant	69.4	Somers' D	0.391
Percent Discordant	30.3	Gamma	0.392
Percent Tied	0.3	Tau-a	0.154
Pairs	7473320	c	0.695
OTHER CHRONIC Logistic reg predict zero prim care
The LOGISTIC Procedure
Model Information
Data Set	DATANEW.MERGE4
Response Variable	ever_primarycare
Number of Response Levels	2
Model	binary logit
Optimization Technique	Fisher's scoring
Number of Observations Read	8666
Number of Observations Used	8666
Response Profile
Ordered	ever_primarycare	Total
Value		Frequency
1	1	3949
2	0	4717
Probability modeled is ever_primarycare=1.
Model Convergence Status
Convergence criterion (GCONV=1E-8) satisfied.
Model Fit Statistics
Criterion	Intercept Only	Intercept and
		Covariates
AIC	11947.5	11210
SC	11954.5	11301.9
-2 Log L	11945.476	11184
Testing Global Null Hypothesis: BETA=0
Test	Chi-Square	DF	Pr > ChiSq
Likelihood Ratio	761.471	12	<.0001
Score	729	12	<.0001
Wald	677.87	12	<.0001
Analysis of Maximum Likelihood Estimates
Parameter	DF	Estimate	Standard	Wald	Pr > ChiSq
			Error	Chi-Square
Intercept	1	-1.3079	0.075	304.19	<.0001
female_j	1	0.3443	0.0523	43.2994	<.0001
black_j	1	-0.0973	0.0486	4.0047	0.0454
latino_j	1	0.5495	0.1149	22.8813	<.0001
age_4cat_3039	1	0.2592	0.056	21.4001	<.0001
age_4cat_4049	1	0.5437	0.0672	65.371	<.0001
age_4cat_50plus	1	0.6923	0.0767	81.5116	<.0001
booked_cat2	1	-0.0554	0.0629	0.7744	0.3789
booked_cat3	1	-0.00861	0.0692	0.0155	0.901
booked_cat4	1	-0.1081	0.0734	2.169	0.1408
ever_plan_3cat_publi	1	1.2625	0.0638	391.789	<.0001
ever_plan_3cat_other	1	0.9389	0.0611	235.796	<.0001
total_length_of_inca	1	-0.00096	0.000243	15.5491	<.0001
Odds Ratio Estimates
Effect	Point Estimate	95% Wald
		Confidence Limits
female_j	1.411	1.273	1.563
black_j	0.907	0.825	0.998
latino_j	1.732	1.383	2.17
age_4cat_3039	1.296	1.161	1.446
age_4cat_4049	1.722	1.51	1.965
age_4cat_50plus	1.998	1.719	2.322
booked_cat2	0.946	0.836	1.07
booked_cat3	0.991	0.866	1.135
booked_cat4	0.898	0.777	1.036
ever_plan_3cat_publi	3.534	3.119	4.005
ever_plan_3cat_other	2.557	2.268	2.883
total_length_of_inca	0.999	0.999	1
Association of Predicted Probabilities and Observed
Responses
Percent Concordant	66.5	Somers' D	0.332
Percent Discordant	33.2	Gamma	0.333
Percent Tied	0.3	Tau-a	0.165
Pairs	18627433	c	0.666
NO CHRONIC Logistic reg predict zero prim care
The LOGISTIC Procedure
Model Information
Data Set	DATANEW.MERGE4
Response Variable	ever_primarycare
Number of Response Levels	2
Model	binary logit
Optimization Technique	Fisher's scoring
Number of Observations Read	3146
Number of Observations Used	3146
Response Profile
Ordered	ever_primarycare	Total
Value		Frequency
1	1	642
2	0	2504
Probability modeled is ever_primarycare=1.
Model Convergence Status
Convergence criterion (GCONV=1E-8) satisfied.
Model Fit Statistics
Criterion	Intercept Only	Intercept and
		Covariates
AIC	3185.7	3112.9
SC	3191.75	3191.61
-2 Log L	3183.697	3086.9
Testing Global Null Hypothesis: BETA=0
Test	Chi-Square	DF	Pr > ChiSq
Likelihood Ratio	96.7932	12	<.0001
Score	96.24	12	<.0001
Wald	92.0834	12	<.0001
Analysis of Maximum Likelihood Estimates
Parameter	DF	Estimate	Standard	Wald	Pr > ChiSq
			Error	Chi-Square
Intercept	1	-1.8623	0.127	214.94	<.0001
female_j	1	-0.2779	0.1274	4.7571	0.0292
black_j	1	-0.1361	0.1003	1.8443	0.1744
latino_j	1	0.7565	0.1519	24.8093	<.0001
age_4cat_3039	1	0.2568	0.1124	5.2171	0.0224
age_4cat_4049	1	0.4152	0.1342	9.568	0.002
age_4cat_50plus	1	0.2784	0.1644	2.8661	0.0905
booked_cat2	1	0.2656	0.1234	4.6334	0.0314
booked_cat3	1	0.0326	0.1471	0.0491	0.8246
booked_cat4	1	-0.1678	0.1846	0.8263	0.3633
ever_plan_3cat_publi	1	0.793	0.1355	34.2516	<.0001
ever_plan_3cat_other	1	0.5898	0.1019	33.4989	<.0001
total_length_of_inca	1	-0.0012	0.000578	4.3375	0.0373
Odds Ratio Estimates
Effect	Point Estimate	95% Wald
		Confidence Limits
female_j	0.757	0.59	0.972
black_j	0.873	0.717	1.062
latino_j	2.131	1.582	2.87
age_4cat_3039	1.293	1.037	1.611
age_4cat_4049	1.515	1.164	1.971
age_4cat_50plus	1.321	0.957	1.823
booked_cat2	1.304	1.024	1.661
booked_cat3	1.033	0.774	1.378
booked_cat4	0.846	0.589	1.214
ever_plan_3cat_publi	2.21	1.695	2.882
ever_plan_3cat_other	1.804	1.477	2.202
total_length_of_inca	0.999	0.998	1
Association of Predicted Probabilities and Observed
Responses
Percent Concordant	62.3	Somers' D	0.251
Percent Discordant	37.2	Gamma	0.252
Percent Tied	0.5	Tau-a	0.082
Pairs	1607568	c	0.626
Full Duke sample with encounter
The GENMOD Procedure
Model Information
Data Set	DATANEW.MERGE4
Distribution	Zero Inflated Negative Binomial
Link Function	Log
Dependent Variable	sum_primarycare
Number of Observations Read	17974
Number of Observations Used	17974
Criteria For Assessing Goodness Of Fit
Criterion	DF	Value	Value/DF
Deviance		74248.7
Scaled Deviance		74248.7
Pearson Chi-Square	18000	22313.5	1.2432
Scaled Pearson X2	18000	22313.5	1.2432
Log Likelihood		-37124.3
Full Log Likelihood		-37124.3
AIC (smaller is better)		74302.7
AICC (smaller is better)		74302.8
BIC (smaller is better)		74513.2
Algorithm converged.
Analysis Of Maximum Likelihood Parameter Estimates
Parameter	DF	Estimate	Standard	Wald 95% Confidence Limits		Wald Chi-Square	Pr > ChiSq	Exponentiation of estimate in column C to obtain odds ratio
			Error					O.R.
Intercept	1	-0.109	0.0605	-0.2275	0.0095	3.25	0.0715
female_j	1	0.5337	0.0317	0.4716	0.5958	283.64	<.0001	1.70523
black_j	1	-0.0844	0.0313	-0.1457	-0.023	7.27	0.007	0.919064
latino_j	1	-0.0931	0.0717	-0.2336	0.0474	1.69	0.1939	0.911102
age_4cat_3039	1	0.4563	0.042	0.374	0.5385	118.25	<.0001	1.57822
age_4cat_4049	1	0.9143	0.0449	0.8263	1.0023	414.74	<.0001	2.49503
age_4cat_50plus	1	1.374	0.0432	1.2893	1.4587	1011.78	<.0001	3.95112
booked_cat2	1	-0.0344	0.0388	-0.1104	0.0417	0.78	0.3758	0.966185
booked_cat3	1	-0.1413	0.0439	-0.2273	-0.0553	10.36	0.0013	0.868229
booked_cat4	1	-0.2033	0.0489	-0.2991	-0.1076	17.32	<.0001	0.816033
ever_plan_3cat_publi	1	1.285	0.046	1.1948	1.3751	780.14	<.0001	3.61467
ever_plan_3cat_other	1	0.775	0.0473	0.6822	0.8678	268.03	<.0001	2.17059
total_length_of_inca	1	-0.0008	0.0002	-0.0011	-0.0005	21.48	<.0001	0.9992
Dispersion	1	1.8079	0.0597	1.6946	1.9287
Note:	The negative binomial dispersion parameter was estimated by maximum likelihood.
Analysis Of Maximum Likelihood Zero Inflation Parameter Estimates								zero
Parameter	DF	Estimate	Standard	Wald 95% Confidence Limits		Wald Chi-Square	Pr > ChiSq
			Error
Intercept	1	0.7592	0.1099	0.5437	0.9747	47.69	<.0001
female_j	1	-0.2067	0.0834	-0.3702	-0.0433	6.14	0.0132	0.813264
black_j	1	-0.0068	0.0769	-0.1576	0.1439	0.01	0.9291	0.993223
latino_j	1	-1.5967	0.3824	-2.3463	-0.8471	17.43	<.0001	0.202564
age_4cat_3039	1	-0.4821	0.0916	-0.6617	-0.3025	27.69	<.0001	0.617485
age_4cat_4049	1	-0.9904	0.1087	-1.2035	-0.7774	83.03	<.0001	0.371428
age_4cat_50plus	1	-1.3445	0.1139	-1.5678	-1.1212	139.31	<.0001	0.26067
booked_cat2	1	-0.1557	0.0985	-0.3488	0.0374	2.5	0.114	0.855816
booked_cat3	1	-0.188	0.1124	-0.4083	0.0322	2.8	0.0943	0.828615
booked_cat4	1	-0.2819	0.1266	-0.5301	-0.0337	4.96	0.026	0.754349
ever_plan_3cat_publi	1	-1.8386	0.1095	-2.0532	-1.6239	281.74	<.0001	0.15904
ever_plan_3cat_other	1	-1.1206	0.095	-1.3067	-0.9345	139.28	<.0001	0.326084
total_length_of_inca	1	0.0007	0.0004	0	0.0015	3.48	0.0621	1.0007
Full Duke sample with encounter
Criterion	Value	DF	pvalue
Scaled Pearson X2	22313.5	18000	<.0001
People with any of 6 selected chronic conditions - ever_chr_3cat=1
The GENMOD Procedure
Model Information
Data Set	DATANEW.MERGE4
Distribution	Zero Inflated Negative Binomial
Link Function	Log
Dependent Variable	sum_primarycare
Number of Observations Read	6162
Number of Observations Used	6162
Criteria For Assessing Goodness Of Fit
Criterion	DF	Value	Value/DF
Deviance		36690.2
Scaled Deviance		36690.2
Pearson Chi-Square	6141	7304.32	1.1894
Scaled Pearson X2	6141	7304.32	1.1894
Log Likelihood		-18345.1
Full Log Likelihood		-18345.1
AIC (smaller is better)		36734.2
AICC (smaller is better)		36734.3
BIC (smaller is better)		36882.2
Algorithm converged.
Analysis Of Maximum Likelihood Parameter Estimates
Parameter	DF	Estimate	Standard	Wald 95% Confidence Limits		Wald Chi-Square	Pr > ChiSq
			Error
Intercept	1	0.4465	0.0812	0.2874	0.6056	30.27	<.0001
female_j	1	0.3669	0.0369	0.2946	0.4392	98.98	<.0001	1.44325
black_j	1	-0.0745	0.0373	-0.1477	-0.0013	3.98	0.0461	0.928207
latino_j	1	0.181	0.1008	-0.0165	0.3786	3.23	0.0725	1.19842
age_4cat_3039	1	0.6299	0.0619	0.5085	0.7512	103.43	<.0001	1.87742
age_4cat_4049	1	0.9512	0.0618	0.8302	1.0723	237.17	<.0001	2.58881
age_4cat_50plus	1	1.2188	0.0574	1.1063	1.3314	450.41	<.0001	3.38313
booked_cat2	1	-0.0502	0.0461	-0.1405	0.0402	1.19	0.2763	0.951039
booked_cat3	1	-0.1627	0.0529	-0.2663	-0.0591	9.47	0.0021	0.849846
booked_cat4	1	-0.234	0.0577	-0.3471	-0.1209	16.45	<.0001	0.791362
ever_plan_3cat_publi	1	1.1521	0.0555	1.0433	1.2608	431.19	<.0001	3.16483
ever_plan_3cat_other	1	0.6325	0.0585	0.5178	0.7473	116.73	<.0001	1.88231
total_length_of_inca	1	-0.0009	0.0002	-0.0013	-0.0005	21.07	<.0001	0.9991
Dispersion	1	1.2028	0.0435	1.1205	1.2911
Note:	The negative binomial dispersion parameter was estimated by maximum likelihood.
Analysis Of Maximum Likelihood Zero Inflation Parameter Estimates
Parameter	DF	Estimate	Standard	Wald 95% Confidence Limits		Wald Chi-Square	Pr > ChiSq
			Error
Intercept	1	-0.5755	0.1285	-0.8273	-0.3236	20.05	<.0001
female_j	1	-0.8062	0.1438	-1.088	-0.5244	31.45	<.0001	0.446552
black_j	1	-0.3661	0.1249	-0.611	-0.1213	8.59	0.0034	0.693433
age_gte37	1	-1.1746	0.1256	-1.4207	-0.9284	87.48	<.0001	0.308943
booked_cat2	1	-0.288	0.1811	-0.6429	0.0669	2.53	0.1117	0.749762
booked_cat3	1	-0.0168	0.1788	-0.3673	0.3336	0.01	0.9249	0.98334
booked_cat4	1	-0.3076	0.226	-0.7506	0.1355	1.85	0.1736	0.735209
total_length_of_inca	1	0.0005	0.0007	-0.0009	0.0018	0.49	0.4821	1.0005
People with any of 6 selected chronic conditions - ever_chr_3cat=1
Criterion	Value	DF	pvalue
Scaled Pearson X2	7304.32	6141	<.0001
People with other chronic conditions - ever_chr_3cat=2
The GENMOD Procedure
Model Information
Data Set	DATANEW.MERGE4
Distribution	Zero Inflated Negative Binomial
Link Function	Log
Dependent Variable	sum_primarycare
Number of Observations Read	8666
Number of Observations Used	8666
Criteria For Assessing Goodness Of Fit
Criterion	DF	Value	Value/DF
Deviance		30460.4
Scaled Deviance		30460.4
Pearson Chi-Square	8645	9644.61	1.1156
Scaled Pearson X2	8645	9644.61	1.1156
Log Likelihood		-15230.2
Full Log Likelihood		-15230.2
AIC (smaller is better)		30504.4
AICC (smaller is better)		30504.5
BIC (smaller is better)		30659.9
Algorithm converged.
Analysis Of Maximum Likelihood Parameter Estimates
Parameter	DF	Estimate	Standard	Wald 95% Confidence Limits		Wald Chi-Square	Pr > ChiSq
			Error
Intercept	1	-0.5956	0.0763	-0.7453	-0.446	60.87	<.0001
female_j	1	0.6652	0.0513	0.5647	0.7657	168.32	<.0001	1.94488
black_j	1	-0.22	0.0477	-0.3135	-0.1266	21.29	<.0001	0.802519
latino_j	1	0.2666	0.1058	0.0591	0.474	6.34	0.0118	1.30552
age_4cat_3039	1	0.2605	0.0518	0.1589	0.3621	25.26	<.0001	1.29758
age_4cat_4049	1	0.4484	0.0655	0.3201	0.5768	46.9	<.0001	1.5658
age_4cat_50plus	1	0.8023	0.0733	0.6586	0.9459	119.82	<.0001	2.23067
booked_cat2	1	-0.0977	0.0611	-0.2175	0.022	2.56	0.1097	0.906921
booked_cat3	1	-0.0985	0.069	-0.2338	0.0367	2.04	0.1534	0.906196
booked_cat4	1	-0.3124	0.0754	-0.4601	-0.1647	17.17	<.0001	0.731689
ever_plan_3cat_publi	1	1.4626	0.0591	1.3467	1.5784	612.31	<.0001	4.31717
ever_plan_3cat_other	1	1.1595	0.0577	1.0463	1.2727	403.13	<.0001	3.18834
total_length_of_inca	1	-0.0003	0.0003	-0.0008	0.0002	1.3	0.2548	0.9997
Dispersion	1	2.8145	0.0899	2.6436	2.9964
Note:	The negative binomial dispersion parameter was estimated by maximum likelihood.
Analysis Of Maximum Likelihood Zero Inflation Parameter Estimates
Parameter	DF	Estimate	Standard	Wald 95% Confidence Limits		Wald Chi-Square	Pr > ChiSq
			Error
Intercept	1	-2.1671	0.4765	-3.1009	-1.2333	20.69	<.0001
female_j	1	-1.5804	1.1118	-3.7595	0.5988	2.02	0.1552	0.205893
black_j	1	0.2022	0.4906	-0.7593	1.1638	0.17	0.6802	1.22409
age_gte37	1	-18.6688	5760.19	-11308.4	11271.1	0	0.9974	7.80267e-09
booked_cat2	1	-0.7631	0.8522	-2.4334	0.9071	0.8	0.3705	0.466219
booked_cat3	1	-0.4361	0.7341	-1.8749	1.0027	0.35	0.5525	0.646553
booked_cat4	1	-0.4136	0.6025	-1.5945	0.7673	0.47	0.4924	0.661265
total_length_of_inca	1	0.0028	0.0009	0.0011	0.0045	10.21	0.0014	1.0028
People with other chronic conditions - ever_chr_3cat=2
Criterion	Value	DF	pvalue
Scaled Pearson X2	9644.61	8645	<.0001
People with no chronic conditions - ever_chr_3cat=3
The GENMOD Procedure
Model Information
Data Set	DATANEW.MERGE4
Distribution	Zero Inflated Negative Binomial
Link Function	Log
Dependent Variable	sum_primarycare
Number of Observations Read	3146
Number of Observations Used	3146
Criteria For Assessing Goodness Of Fit
Criterion	DF	Value	Value/DF
Deviance		4808.64
Scaled Deviance		4808.64
Pearson Chi-Square	3125	3472.25	1.1111
Scaled Pearson X2	3125	3472.25	1.1111
Log Likelihood		-2404.32
Full Log Likelihood		-2404.32
AIC (smaller is better)		4852.64
AICC (smaller is better)		4852.96
BIC (smaller is better)		4985.82
Algorithm converged.
Analysis Of Maximum Likelihood Parameter Estimates
Parameter	DF	Estimate	Standard	Wald 95% Confidence Limits		Wald Chi-Square	Pr > ChiSq
			Error
Intercept	1	-1.1821	0.1695	-1.5144	-0.8498	48.62	<.0001
female_j	1	-0.1486	0.1721	-0.4859	0.1886	0.75	0.3876	0.861914
black_j	1	0.0122	0.1308	-0.2443	0.2686	0.01	0.9258	1.01227
latino_j	1	0.6906	0.1609	0.3752	1.0059	18.42	<.0001	1.99491
age_4cat_3039	1	0.0103	0.1213	-0.2274	0.248	0.01	0.9321	1.01035
age_4cat_4049	1	0.0555	0.1643	-0.2666	0.3776	0.11	0.7354	1.05707
age_4cat_50plus	1	-0.0505	0.1921	-0.427	0.3261	0.07	0.7928	0.950754
booked_cat2	1	-0.0511	0.1671	-0.3786	0.2765	0.09	0.7599	0.950184
booked_cat3	1	-0.2223	0.1957	-0.6059	0.1613	1.29	0.256	0.800675
booked_cat4	1	0.2481	0.2561	-0.2538	0.75	0.94	0.3327	1.28159
ever_plan_3cat_publi	1	0.9964	0.1443	0.7136	1.2791	47.71	<.0001	2.70851
ever_plan_3cat_other	1	0.7104	0.1061	0.5025	0.9183	44.87	<.0001	2.03481
total_length_of_inca	1	-0.0019	0.0008	-0.0034	-0.0003	5.44	0.0196	0.998102
Dispersion	1	3.2026	0.46	2.4168	4.2438
Note:	The negative binomial dispersion parameter was estimated by maximum likelihood.
Analysis Of Maximum Likelihood Zero Inflation Parameter Estimates
Parameter	DF	Estimate	Standard	Wald 95% Confidence Limits		Wald Chi-Square	Pr > ChiSq
			Error
Intercept	1	-1.8238	0.8605	-3.5103	-0.1373	4.49	0.034
female_j	1	0.4873	0.5852	-0.6598	1.6343	0.69	0.4051	1.62791
black_j	1	1.0847	0.6549	-0.1988	2.3683	2.74	0.0976	2.95855
age_gte37	1	-1.6391	1.1821	-3.956	0.6779	1.92	0.1656	0.194155
booked_cat2	1	-2.2695	3.464	-9.0587	4.5198	0.43	0.5124	0.103364
booked_cat3	1	-1.2517	1.4904	-4.1728	1.6694	0.71	0.401	0.286018
booked_cat4	1	0.9307	0.6012	-0.2476	2.109	2.4	0.1216	2.53628
total_length_of_inca	1	0.0002	0.002	-0.0037	0.0042	0.01	0.9116	1.0002
People with no chronic conditions - ever_chr_3cat=3
Criterion	Value	DF	pvalue
Scaled Pearson X2	3472.25	3125	<.0001

## Sheet: S1 (output)
The FREQ Procedure
Sample 1=dx data; 2=encounter data (no dx data); 3=demog data (no encounter or dx data) 4=dx only (med hx, no enc); 5=Non-DUHS
sample	Frequency	Percent	Cumulative	Cumulative
			Frequency	Percent
1	17974	61.72	17974	61.72
3	2671	9.17	20645	70.9
4	165	0.57	20810	71.46
5	8310	28.54	29120	100

## Sheet: S2 (output)
Analysis	Variable	:	_FREQ_
N	Mean	Std Dev	Minimum	Maximum
17958	28.6627	44.8131	1	840

[truncated: 3 more sheets: S3 (output), S4 (table), S5 (table zero model)]
